# Supplementary material for: High proliferation and delamination during skin epidermal stratification
Source: Nat Commun. 2021 May 28;12:3227. doi: 10.1038/s41467-021-23386-4 (PMC8163813; doi:10.1038/s41467-021-23386-4)
Supplement: Supplementary file 8 — Source Data [file 41467_2021_23386_MOESM8_ESM.xlsx]

## Sheet: means and SD
Figure 1
Figure 1b	centrosome-containing cells (%)
				n=5 per genotype
		Control		K14-Cre+; Sas-4f/f
		basal	suprabasal	basal	suprabasal
	mean	87.25	71.762	5.386	3.034
	SD	3.295	73.79	2.271	1.834
		ciliated cells (%)		n=5 per genotype
		Control		K14-Cre+; Ift88f/f
		basal	suprabasal	basal	suprabasal
	mean	84.444	24.093	11.133	3.467
	SD	3.762	8.203	2.549	1.547
Figure 1f	epidermal thickness (µm)
		Control (n=8)	K14-Cre+; Sas-4f/f (n=8)	K14-Cre+; Ift88f/f (n=3)
	mean	39	26	40
	SD	4	2	1
Figure 1g
		number of hair follicles / mm
		Control (n=5)	K14-Cre+; Sas-4f/f (n=5)	K14-Cre+; Ift88f/f (n=3)
	mean	11	4	11
	SD	1	1	1
Figure 2
Figure 2b	p53-positive cells (%)
		E12.5		E13.5		E14.5		E15.5		P0
		Control (n=3)	K14-Cre+; Sas-4f/f (n=3)	Control (n=3)	K14-Cre+; Sas-4f/f (n=3)	Control (n=3)	K14-Cre+; Sas-4f/f (n=3)	Control (n=5)	K14-Cre+; Sas-4f/f (n=5)	Control (n=5)	K14-Cre+; Sas-4f/f (n=5)
	mean	0	2	1	35	2	34	3	37	4	58
	SD	1	1	1	28	2	2	3	7	2	7
Figure 2d	cleaved-caspase 3 - positive cells (%)
		E15.5
		Control (n=5)	K14-Cre+; Sas-4f/f (n=5)
	mean	0.2	5.2
	SD	0.1	1.7
Figure 2e	cleaved-caspase 3 - positive cells (%)
		P0
		Control (n=5)	K14-Cre+; Sas-4f/f (n=5)
	mean	0.006	0.007
	SD	0.009	0.004
Figure 2f	Cell cycle analysis (% of cells per phase)
		Control (n=5)			K14-Cre+; Sas-4f/f (n=4)
		G1	S	G2/M	G1	S	G2/M
	mean	77	19	8	73	18	12
	SD	3	2	2	6	2	4
Figure 2g	basal pHH3-positive cells (%)
		Control (n=5)	K14-Cre+; Sas-4f/w; p53f/f (n=5)	K14-Cre+; Sas-4f/f (n=5)	K14-Cre+; Sas-4f/f; p53f/f (n=4)
	mean	3	3	6	7
	SD	0.4	1	2	2
Figure 3
Figure 3c	epidermal thickness (µm)
		K14-Cre+;Sas-4f/f; p53f/f (n=3)	K14-Cre+;Sas-4f/f; 53bp1em/em (n=3)	K14-Cre+;Sas-4f/f; Usp28em/em (n=5)
	mean	40	42	36
	SD	1	3	3
Figure 3d	number of HF / mm
		K14-Cre+;Sas-4f/f; p53f/f (n=3)	K14-Cre+;Sas-4f/f; 53bp1em/em (n=3)	K14-Cre+;Sas-4f/f; Usp28em/em (n=5)
	mean	9	10	10
	SD	1	1	1
Figure 4
Figure 4b		Control (141 cells, n = 3 embryos)			K14-Cre+; Sas-4f/f; p53f/f (246 cells, n = 3)
		0 - 29°	30 - 59°	60 - 90°	0 - 29°	30 - 59°	60 - 90°
	mean	42	24	34	35	29	35
	SD	9	3	6	3	4	6
Figure 4c		Control (285 cells, n = 5 embryos)			K14-Cre+; Sas-4f/f; p53f/f (328 cells, n = 5)
		0 - 29°	30 - 59°	60 - 90°	0 - 29°	30 - 59°	60 - 90°
	mean	42	19	40	19	21	60
	SD	11	9	5	4	8	11
Figure 4d		Control (231 cells, n = 5 embryos)			K14-Cre+; Sas-4f/f; p53f/f (421 cells, n = 5)
		0 - 29°	30 - 59°	60 - 90°	0 - 29°	30 - 59°	60 - 90°
	mean	47	14	39	15	27	58
	SD	12	6	11	6	4	8
Figure 4f		Control (n=3)	K14-Cre+; Sas-4f/f; p53f/f (n = 3)
	mean	24	23
	SD	5	2
Figure 4g/h		Control (n=8)		K14-Cre+; Sas-4f/f; p53f/f (n =8)
		basal	suprabasal	basal	suprabasal
	mean	14	12	16	14
	SD	1	2	2	2
Figure 4i/j
		Control (n=8)		K14-Cre+; Sas-4f/f; p53f/f (n =8)
		basal	suprabasal	basal	suprabasal
	mean	62	159	51	137
	SD	9	24	10	13
Figure 6/S6	means ± SD	b=basal, sb=suprabasal, t=total
		embryo growth				cell density		mitotic index
		[mm]				[cells/100µm]		pHH3 positive [%]		EdU positive [%]
		crown-rump	limb distance	orthogonal		sagittal	transverse	sagittal	transverse	sagittal
	E12.5	7.9 ± 0.2	2.0 ± 0.1	1.9 ± 0.1	b	13 ± 1	17 ± 1	4 ± 1	3 ± 1
					sb	2 ± 1	2 ± 0	5 ± 8	3 ± 3	-
					t	15 ± 1	19 ± 1	4 ± 1	3 ± 1
	E13.5	9.9 ± 0.3	2.6 ± 0.2	2.8 ± 0.2	b	14 ± 3	17 ± 2	4 ± 1	3 ± 1	63 ± 3
					sb	2 ± 1	2 ± 1	5 ± 5	10 ± 10	60 ± 3
					t	16 ± 3	18 ± 2	4 ± 1	3 ± 1	62 ± 3
	E14.5	11.5 ± 0.7	3.3 ± 0.4	3.2 ± 0.3	b	17 ± 2	16 ± 1	4 ± 2	3 ± 1	52 ± 8
					sb	6 ± 2	6 ± 2	3 ± 3	4 ± 3	31 ± 8
					t	23 ± 2	22 ± 3	4 ± 1	3 ± 1	40 ± 7
	E15.5	13.5 ± 0.5	4 .2 ± 0.4	3.6 ± 0.4	b	13 ± 1	15 ± 1	3 ± 0.5	5 ± 1	46 ± 7
					sb	13 ± 1	15 ± 1	1 ± 1	1 ± 1	14 ± 5
					t	27 ± 2	29 ± 1	2 ± 0.5	3 ± 1	25 ± 4
	E16.5	15.1 ± 0.5	4.3 ± 0.4	4.2 ± 0.3	b	13 ± 0	15 ± 1	3 ± 2	4 ± 3	40 ± 8
					sb	13 ± 2	14 ± 2	0 ± 0	0.2 ± 0.5	11 ± 6
					t	26 ± 2	29 ± 2	2 ± 1	2 ± 2	20 ± 6
	E17.5	19.3 ± 0.6	5.5 ± 0.5	5.6 ± 0.3	b	14 ± 1	15 ± 1	2 ± 2	3 ± 2
					sb	10 ± 1	15 ± 2	0 ± 0	1 ± 1	-
					t	24 ± 1	30 ± 3	1 ± 1	2 ± 1
	E18.5	20.0 ± 0.5	5.7 ± 0.6	5.9 ± 0.4	b	13 ± 1	12 ± 1	2 ± 2	2 ± 2
					sb	12 ± 3	11 ± 2	1 ± 1	0 ± 0	-
					t	26 ± 3	23 ± 3	2 ± 2	1 ± 1
Figure 7
		Control (n=7)		Psoriasis (n=3)		Atopic dermatitis (n=3)
		basal	suprabasal	basal	suprabasal	basal	suprabasal
	mean	6	3	23	6	29	8
	SD	3	1	7	2	3	2
Figure S1
Figure S1a
		body weight (g)
			P0	P1	P2	P3	P4	P5	P6	P7	P8	P9	P10	P11	P12	P13	P14	P16	P18	P20
	Control	mean	1.328	1.724	2.092	2.58	3.13	3.748	4.16143	4.70429	5.32429	5.79	6.36143	6.73571	7.10857	7.59	7.92286	8.39	8.83143	10.01
		SD	0.10008	0.108185	0.202623	0.307766	0.246089	0.304854	0.301019	0.510989	0.524727	0.556725	0.501524	0.593509	0.808322	0.683144	0.766844	0.917076	1.04871	1.25951
	K14-Cre+; Sas-4f/f	mean	1.26	1.47667	1.77333	2.16	2.505	2.955	3.07667	3.64167	4.01833	4.38167	4.81	5.19167	5.48167	5.76833	6.175	6.55167	6.76333	7.25833
		SD	0.0707107	0.128149	0.131233	0.118954	0.12855	0.122984	0.343641	0.460015	0.495628	0.560042	0.592902	0.662556	0.783505	0.866822	0.984983	1.14233	1.16053	1.20863
Figure S3
Figure S3b		K14-Cre+; Sas-4f/f; 53bp1f/f (n=4)	K14-Cre+; Sas-4f/f; Usp28f/f (n=3)
	mean	23	10
	SD	18	5
Figure S4
Figure S4a		K14-Cre+; Sas-4f/w; p53f/f (119 cells, n = 5)
		0 - 29°	30 - 59°	60 - 90°
	mean	37	18	44
	SD	11	5	7
Figure S4b		K14-Cre+; Sas-4f/f (131 cells, n = 5)
		0 - 29°	30 - 59°	60 - 90°
	mean	59	23	18
	SD	9	9	11
Figure S4c		basal cell number / 100 µm E16.5				suprabasal cell number / 100 µm E16.5
		K14-Cre+;Ift88f/f (n=5)	K14-Cre+;Sas-4f/w; p53f/f (n=5)			K14-Cre+;Ift88f/f (n=5)	K14-Cre+;Sas-4f/w; p53f/f (n=5)
	mean	16	15		mean	14	15
	SD	1	1		SD	1	1
Figure S4d
		average basal cell size (µm2) E16.5				average suprabasal cell size (µm2) E16.5
		K14-Cre+;Ift88f/f (n=5)	K14-Cre+;Sas-4f/w; p53f/f (n=5)			K14-Cre+;Ift88f/f (n=5)	K14-Cre+;Sas-4f/w; p53f/f (n=5)
	mean	37	47		mean	137	124
	SD	5	5		SD	5	26
Figure S4e		Control (n=6)	K14-Cre+;Sas-4f/w; p53f/f (n=5)	K14-Cre+;Sas-4f/f; p53f/f (n=6)	K14-Cre+;Ift88f/f (n=5)
	mean	40	43	49	48
	SD	8	5	6	5

## Sheet: Figure 1
Figure 1b
centrosome-containing cells	Control						K14-Cre+; Sas-4f/f
n=5	basal			suprabasal			basal			suprabasal
	number of cells	number of cells with centrosomes	percentage of cells with centrosomes	number of cells	number of cells with centrosomes	percentage of cells with centrosomes	number of cells	number of cells with centrosomes	percentage of cells with centrosomes	number of cells	number of cells with centrosomes	percentage of cells with centrosomes
	168	150	89.2857	217	158	72.8111	170	4	2.35294	142	3	2.11268
	242	219	90.4959	247	187	75.7085	210	12	5.71429	178	6	3.37079
	227	186	81.9383	197	125	63.4518	175	14	8	130	4	3.07692
	188	165	87.766	194	127	65.4639	202	14	6.93069	190	11	5.78947
	234	203	86.7521	204	166	81.3725	178	7	3.93258	122	1	0.819672
ciliated cells	Control						K14-Cre+; Ift88f/f
n=5	basal			suprabasal			basal			suprabasal
	number of cells	number of cells with centrosomes	percentage of cells with centrosomes	number of cells	number of cells with centrosomes	percentage of cells with centrosomes	number of cells	number of cells with centrosomes	percentage of cells with centrosomes	number of cells	number of cells with centrosomes	percentage of cells with centrosomes
	192	157	81.7708	185	51	27.5676	244	32	13.1148	265	9	3.39623
	207	182	87.9227	201	34	16.9154	191	15	7.8534	231	14	6.06061
	183	145	79.235	168	62	36.9048	239	23	9.62343	262	8	3.05344
	209	180	86.1244	217	44	20.2765	184	26	14.1304	208	6	2.88462
	187	163	87.1658	156	27	17.3077	201	22	10.9453	206	4	1.94175
Figure 1f
		Control (n=8)								K14-Cre+; Sas-4f/f (n=8)								K14-Cre+; Ift88f/f (n=3)
	epidermal thickness (excluding cornified layer) (µm)	26.2	33.27	28.51	33.56	43.22	57.53	45.38	43.32	32.71	22.01	33.37	18.35	24.52	20.1	19.17	24.13	36.23	35.78	33.35
		27.54	29.41	23.76	35.69	40.27	57.63	56.3	48.41	28.97	24.45	31.12	17.2	26.14	19.67	20.23	23.04	30.7	34.94	27.35
		26.51	28.74	28.48	31.48	36.33	62.08	41.86	43.79	28.6	24.26	30.83	29.12	25.27	24.51	20.54	32.09	37.4	37.31	33.87
		22.71	30.78	26.79	27.11	36.36	71.19	36.59	36.23	26.57	18.82	30.22	21.05	26.2	22.54	20.33	31.82	43.51	37.16	36.06
		25.87	22.19	26.83	35.35	38.69	51.86	47.89	43.44	28.86	17.27	28.77	30.92	23.14	19.11	20.09	31.45	43.83	34.82	40.51
		24.15	25.27	26.47	32.35	44.12	55.93	38.07	43.4	27.7	19.84	24.68	25.65	24.04	22.37	25.6	28.15	37.04	35.9	45.33
		29.66	32.41	34.58	33.29	40.04	49.7	47.69	45.19	28.05	25.11	22.08	24.51	27.67	18.23	22.24	27.77	37.91	39.19	36.71
		25.31	27.64	30.44	25.46	42.62	46.07	40.21	46.92	35.01	24.71	24.98	29.02	26.35	22.51	20.38	24.17	39.19	39.3	38
		28.94	32.84	33.47	33.96	50.04	39.68	46.99	35.74	23.81	15.11	24.31	25.92	26.12	23.93	24.72	19.73	42.97	39.69	39.57
		33.17	26.47	34.65	32.95	49.64	39.12	43.77	39.31	36.01	18.8	29.12	18.92	27.65	24.26	21.9	21.71	47.01	40.69	38.7
		24.29	27.61	32.45	41.03	52.57	33.36	31.05	42.76	29.83	16.24	30.72	23.3	28.4	21.31	18.29	19.56	39.9	37.34	36.43
		30.53	26.43	29.91	25.72	41.52	49.1	33.47	42.84	32.23	19.84	20.6	24.39	25.21	21.42	21.91	24.45	36.87	35.75	33.2
		27.64	32.72	34.19	29.37	42.41	55.7	39.68	33.89	30.55	16.36	23.15	29.12	24.47	22.22	22.84	29.76	37.76	32.42	39.56
		29.5	24.18	26.96	34.59	39.99	46.04	30.54	40.56	30.58	21.14	29	23.96	29.36	22.12	21.26	27.5	44.44	33.24	37.44
		27.96	25.8	30.19	45.12	38.71	38.49	50.89	40.87	23.52	19.46	28.79	26.66	21.44	24.19	22.51	21.1	43.9	37.13	40.92
		25.44	19.13	22.77	26.33	46.39	35.98	46.48	40.01	33.56	19.84	32.69	25.16	24.68	23.09	26.6	26.13	40.52	46.73	38.91
		35.49	22.36	30.87	33.96	48.55	63.59	52.29	38.75	34.69	17.39	32.81	28.28	28.76	21.53	21.39	21.72	40.8	36.5	40.77
		33.12	33.61	31.16	37.95	52.91	76.77	40.11	36.56	37.2	17.59	28.99	27.24	28.71	22.14	20.89	23.2	40.26	33.3	43.84
		30.24	23.34	36.92	36.73	41.99	63.3	39.76	34.23	28.81	22.36	32.41	25.16	24.31	27.31	23.31	26.08	46.81	38.2	43.38
		30.87	30.92	29.41	40.84	41.27	56.2	30.95	37.95	32.46	21.7	31.32	27	23.71	27.94	25.74	23.54	41.5	36.91	46.06
		23.62	26.91	34.58	34.74	44.35	49.33	49.61	40.27	32.38	17.79	26.82	21.09	23.75	19.79	20.66	26.73	42	37.04	41.9
		27.22	39.14	27.56	29.94	41.56	57.43	38.1	37.62	35.03	17.39	25.55	22.19	24.97	24.18	22.54	21.61	44.24	43.68	38.73
		21.36	24.16	42.98	34.75	41.64	57.03	49.16	49.64	33.11	18.42	27.81	27.89	29.02	26.73	29.77	18.93	38.27	41.23	44.81
		32.63	26.38	41.99	40.36	41.33	62.05	43.33	41.5	29.56	15.63	25.65	27.01	29	27.33	24.72	21.61	41.18	36.4	46.86
		33.81	30.7	34.98	33.1	45.18	52.55	55.81	37.05	35.48	21.06	30.22	25.54	28.88	24.11	27.31	19.73	42.64	37.51	41.38
		29.99	34.51	36.63	29.44	37.26	57.5	36.78	29.21	34.02	19.11	25.58	26.17	29.43	23.89	29.03	22.92	36.33	39.11	38.84
		40.09	26.61	37.03	33.1	42.23	43.1	42.01	37.38	32.43	12.77	29.55	28.23	28.7	23.83	23.37	23.32	40.57	39.32	39.39
		36.01	33.54	43.65	37.81	46.72	41.3	38.18	32.62	32.47	17.24	31.88	27.97	29.29	22.8	25.72	29.35	42.38	39.85	43.34
		30.78	20.61	46.13	38.04	41.05	51.28	34.46	33.65	23.94	21.24	30.65	26.1	27.65	23.63	26.8	24.55	44.59	38.46	36.7
		37.24	29.01	39.83	40.32	38.83	48.21	46.13	38.07	22.89	20.91	26.18	28.62	28.79	27.79	26.84	26.76	37.39	42.54	43.01
		43.05	46.38	31.05	44.63	42.05	55.96	41.84	34.67	25.31	23.14	33.15	31.32	26.65	24.37	27.89	26.04	32.86	37.56	44.52
		40.26	43.98	36.87	37.02	37.95	44.12	46.04	45.42	30.89	25.59	31.02	18.56	18.29	29.48	26.52	26.35	41.1	49.36	36.51
		38.96	41.14	38.44	37.15	44.8	46.71	46.03	39.72	34.38	27.66	26.16	23.71	24.19	20.69	25.24	28.57	37.1	41.3	40.74
		38.69	42.5	33.44	39.18	34.35	49	41.06	34.41	31.27	25.61	29.13	25.34	28.26	24.92	23.27	29.66	42.8	49.64	37.69
		46.36	41.23	34.46	40.84	33.48	39.02	40.82	36.43	32.41	25.79	26.63	24.9	29.22	20.96	27.72	24.55	39.14	35.69	43.29
		37.04	38.91	39.82	41.22	39.46	46.56	39.99	37	30.85	20.19	29.05	22.9	29.47	28.12	17.89	23.17	35.36	44.25	42.5
		49.64	33.73	47.67	39.39	42.89	62.11	41.84	29.27	29.98	22.2	28.48	23.24	26.03	22.92	28.31	22.92	44.31	49.56	37.32
		36.83	36.24	34.85	37.14	40.75	59.71	40.79	33.33	32.73	24.26	28.28	22.63	24.18	22.57	28.11	26.49	50.33	42.6	38.13
		35.6	47.98	39.06	45.48	42.2	64.41	49.76	35.94	32.65	28.75	32.98	26.17	23.44	25.25	28.18	22.69	33.71	40.66	39.71
		36.02	38.58	43.49	36.58	40.49	64.76	41.46	39.92	31.48	22.72	26.43	21.78	18.51	26.91	24.55	19.92	43.41	52.02	36.09
		32.16	44.91	28.12	41.57	42.64	66.3	36.78	40.41	29.56	30.32	32.58	18.82	25.1	23.28	21.32	23.53	34.9	41.88	42.05
		41.19	31.66	42.24	47.62	40.61	47.43	34.82	41.87	39.67	27.62	24.05	30.4	24	23.76	29.85	26.44	44.94	39.85	39.05
		30.83	43.44	40.23	45.79	43.79	40.1	49.1	34.81	41.27	26.43	30.22	24	18.75	26.62	26.65	29.59	30.66	43.86	48.65
		39.26	39.52	38.17	46.29	31.25	47.72	37.75	37.66	33.11	28.03	31.6	21.63	23.78	26.8	32.09	30.69	40.51	39.69	41.43
		32.3	35.11	48.63	38.65	39.37	45.74	31.89	37.71	35.22	22.97	34.63	18.79	21.69	22.14	28.27	34.69	35.41	33.97	41.77
		39.09	41.02	37.24	42.26	39.55	41.64	45.8	39	35.3	20.66	29.2	22.82	22.58	25.16	24.43	26.39	36.62	35.41	42.24
		40.19	38.39	45.82	39.72	33.51	51.96	41.34	37.05	29.94	23.46	29.11	28.21	25.47	21.83	29.38	26.94	36.5	37.35	43.93
		35.06	49.5	38.93	35.54	33.22	42.13	42.5	38.35	31.35	28.4	27.5	23.85	23.21	24.18	28.38	29.38	38.12	41.76	41.97
		38.95	45	48.49	40.82	31.29	43.24	38.52	40.8	28.25	24.77	16.72	21.92	20.77	18.97	22.05	22.67	38.2	37.64	36.74
		47.32	37.48	40.86	43.08	33.81	51.97	38.58	40.01	27.22	27.27	28.79	24.82	21.82	21.84	22	26.55	42.8	33.2	40.52
		43.52	44.34	48.7	36.46	33.27	57.98	36.06	42.62	30.85	20.5	28.77	24.62	24.78	25.98	28.27	24.68	38.39	27.6	42.45
		35.81	28.65	50.44	51.74	27.95	44.98	39.4	40.79	30.89	26.57	27.51	26	23.63	26.63	18.25	28.46	41.4	37.16	44.94
		27.84	26	41.21	46.36	40.99	52.92	39.7	36.6	33.28	22.15	28	26.21	25.61	24.26	21.31	24.67	40.56	45.77	33.18
		33.51	28.62	50.8	38.91	33.21	48.76	34.01	48.43	32.38	31.96	23.99	26.27	21.6	27.67	18.87	21.17	36.89	49.11	33.84
		29.61	29	46.11	38.13	30.19	59.73	34.31	46.53	32.76	23.84	31.03	22.2	26.06	25.35	25.31	22.15	48.78	31.14	29.96
		25.54	24.62	51.13	52.55	35.6	49.89	43.44	46.44	27.61	18.42	27.01	22.5	24.69	24.32	17.52	28.92	47.25	45.96	32.4
		30.13	34	55.87	34.44	35.49	42.94	41.51	41.03	29.75	25.97	29.37	22.46	27.81	25.34	20.22	29.3	46.06	34.56	36.55
		28.19	32.38	48.47	43.35	31.76	58.58	44.35	44.73	31.59	25.13	25.25	27.61	25.56	23.93	20.54	26.36	24.39	39.6	30.92
		26.67	39.13	51	44.2	28.33	53.23	49.72	35.14	32.05	23.1	28.23	30.66	25.46	25.56	25.72	27.25	52.82	36.87	32.14
		28.63	32.69	48.46	46.74	32.29	49.25	36.47	46.59	27.22	21.33	28.57	28.64	28.53	24.54	28.17	29.15	49.39	38.99	34.07
		26.62	37.58	49.38	40.63	22.59	44.19	46.14	43.56	33.11	21.69	29.56	23.11	26.8	23.74	29.78	24.9	45.88	37.88	37.2
		31.14	34.61	42.41	24.35	30.67	54.9	39.99	25.91	22.89	27.62	28.28	20.61	24.73	27.42	22.37	25.76	44.98	36.67	34.01
		28.06	31.11	44.79	30.8	34.35	64.24	40.24	44.82	29.67	25.68	23.02	27.54	26.8	28.79	19.98	22.59	48.46	41.27	20.57
		27.36	39.8	33.21	35.92	30.06	62.65	48.52	44.97	34.45	27.27	26.64	27.17	26.31	30.61	27.43	24.07	48.63	37.83	36.06
		26.85	37.61	44.84	33.18	25.44	39.45	43.81	33.23	32.71	23.55	30.96	28.99	30.61	23.02	23.39	21.01	37.21	32.5	39.95
		26.87	35.92	43.86	31.78	34.09	50.74	43.15	35.24	29.94	25.44	25.78	22.29	27.47	30.48	23.04	22.44	43.73	37.36	38
		32.96	27.82	48.31	29.78	32.57	49.62	42.01	31.52	34.95	28.61	29.65	26.16	25.35	22.74	19.34	27.06	37.76	35.9	36.76
		32.45	25.7	41.68	31.58	24.88	53.93	43.15	35.52	29.31	25.66	29.02	18.9	27.67	21.35	19.32	24.5	42.07	39.14	36.74
		33.31	29.09	42.49	30.15	30.51	41.26	47.27	34.05	40.28	23.19	26.19	18.43	32.33	29.24	24.06	21.84	49.18	33.58	35.3
		30.93	24.35	48.97	37.16	37.48	45.83	47.49	34.67	32.7	30.54	31.1	25.7	25.83	27.06	25.69	22.84	44.38	33.55	30.87
		32.13	28.28	42.49	31.05	40.78	46.88	48.9	37.69	28.13	30.95	26.45	22.77	26.46	27.25	19.27	21.04	52.4	37.05	36.1
		34.58	31	32.65	35.39	37.38	46.42	37.45	34.41	36.56	29.65	26.7	17.5	31.08	29.56	23.34	20.09	47.15	40.37	33.3
		30.61	26.24	34.07	39.06	39.62	51.93	30.51	38.93	29.42	24.32	28.15	22.89	26.03	23.02	24.29	25.6	44.47	38.94	40.7
		36.36	28.36	21.89	36.83	38.79	43.03	35.1	42.14	27.06	24.93	30.47	22.94	28.45	24.02	32.24	23.17	44.63	38.62	42.95
		36.77	30.51	35.75	28.54	43.85	48.71	27.15	35.63	30.15	25.32	29.85	21.22	32.72	28.95	30.5	21.32	42.44	36	34.34
		40.63	33.47	37.57	34.53	44.62	44.57	42.03	32.4	29.61	23.07	29.91	20.24	25.06	19.59	27.5	21.36	41.01	38.7	32.6
		37.66	28.77	36.33	40.56	42.69	47.31	35.37	35.55	36.14	23.92	27.48	24.69	19.92	22.25	22.99	21.77	35.85	33.67	43.07
		41.88	27.57	41.09	42.33	40.52	41.75	36.75	42.96	30.39	25.22	29.79	23.76	21.66	26.8	25.91	21.77	46.28	40.31	38.1
		43.16	30.73	36.92	42.74	42.12	52.35	33.57	37.71	36.33	25.43	26.25	22.8	23.63	23.81	28.3	22.87	39.9	38.28	41.74
		45.02	34.03	36.42	32.85	43.49	58	33.48	35.56	27.82	27.22	32.25	20.55	33.79	20.71	22.87	24.31	44.91	39.81	39.96
		38.96	29.34	30.02	33.48	42.51	36.63	28.74	43.59	31.02	26.25	28.23	32.86	23.73	26.8	28.93	26.07	39.25	39 Âµ	43.41
		44.3	38.45	31.32	33.61	47.18	32.94	36.51	32.93	38.59	18.94	24.49	20.86	26.13	25.79	26.18	24.01	42.29	37.12	40.02
		36.28	26.19	36.6	37.73	49.31	44.06	43.08	40.11	37.25	19.31	25.12	20.83	26.73	31.6	27.88	22.48	41.01	46.97	39.53
		42.23	30.64	30.58	36.11	50.53	38.4	38.01	40.37	34.69	25.11	20.03	24.52	29.89	27.89	24.58	22.9	42.5	41.14	41.87
		34.23	36.71	31.08	36.63	38.96	36.46	32.92	37.92	30.14	22.36	31.27	26.47	28.45	27.82	26.6	20.62	37.32	34.66	47.69
		47.57	38.01	26.96	40.45	39.26	47.91	52.99	39.01	40.59	25.71	29.65	25.49	27.18	25.63	21.51	26.14	35.92	38.18	44.74
		40.57	33.24	29.33	29.58	47.86	41.32	37.91	44.16	38.67	30.16	29.65	24.62	29.35	30.86	26.43	21.13	38.57	44.01	34.65
		35.93	40.19	30.4	33.78	53.49	34.23	37.71	38.88	34	28.25	29.08	20.8	31.69	25.53	28.06	24.91	45.23	36.87	40.94
		40.45	41.58	31.65	32.63	41.62	39.05	36.92	28.21	34	20.84	28.52	23.6	25.76	22.02	33.09	21.15	29.97	41.6	44.01
		39.62	37.66	30.35	31.88	39.96	37.88	49.73	32.69	23.48	28.25	28.28	24.01	27.47	22.29	33.27	20.81	43.61	44.97	37.4
		41.77	42.74	32.24	31.97	38.43	45.88	43.05	29.73	29.51	21.96	26.78	25.51	28.76	23.21	29.95	22.33	43.2	41.14	40.67
		37.29	40.52	31.99	41.04	40.92	41.65	31.32	41.38	31.95	27.22	27.44	22.27	29.91	17.82	30.98	22.19	45.04	35.51	42.07
		42.93	42.2	31.67	31.25	43.54	43.79	35.06	36.84	24.58	33.68	30.26	25.4	16.37	27.29	32.66	20.88	35.14	40.2	37.64
		39.1	34.88	36.31	38.23	46.32	41.44	39.46	37.07	23.96	23.4	28.32	22.8	28.46	22.64	33.3	21.48	40.11	42.5	43
		38.53	39.81	33.27	41.39	39.83	42.57	34.29	42.08	26.97	28.31	24.41	25.86	21.65	23.56	32.7	22.19	42.8	40	48.09
		36.32	42.52	33.88	35.15	34.79	44.59	42.17	40.56	22.08	22.15	28.99	22.58	26.31	25.91	34.1	26.26	31.31	43.6	43.6
		25.98	48.01	35.77	32.69	38.98	45.88	33.57	41.44	31.85	27.19	24.83	27.95	25.25	27.68	29.08	18.29	34.61	37.31	42.34
		29.91	32.56	42.43	36.01	38.71	39.15	36.74	42.21	24.75	30.81	32.19	21.92	25.5	25.36	26.8	22.38	41.6	42.54	40.6
		30.1	37.04	43.95	39.95	35.04	36.61	37.2	39.66	29.56	25.22	29.22	19.78	25.28	27.17	25.92	19.54	42.54	42.72	40.6
		29.05	40.14	31.58	42.99	37.14	50.31	25.97	39.94	27.06	30.81	24.19	25.12	27.4	27.42	27.99	23.99	37.4	40.03	36.79
		26.61	44.78	41.21	37.52	29.77	40.49	39.55	39.75	28.12	26.75	29.57	23	25.39	28.71	25.74	25.15	43.6	41.1	44.83
		34.11	41.8	38.06	40.92	45.74	35.97	36.17	48.2	27.28	27.69	32.98	19.03	29.54	23.22	28.56	26.53	37.47	35.78	42.45
		33.18	39.5	34.75	42.56	44.05	42.51	39.89	33.37	30.95	29.84	28.63	23.9	22.65	21.8	29.38	23.64	45.83	43.48	36.3
		27.82	30.64	29.79	53.74	33.8	50.49	37.46	41.16	22.66	25.68	23.69	22.34	27.23	29.37	29.29	23.11	38.73	48.86	41.3
		28.62	37.91	36.13	40.47	39.99	47.38	33.11	39.26	35.3	24.26	29.57	24.86	27.47	23.75	29.7	25.36	40.44	37.31	38.55
		26.38	34.29	31.78	30.47	39.8	57.53	26.73	36.53	28.11	29.63	25.59	25.81	21.14	27.91	30.29	20.74	39.01	47.27	36.88
		35.04	39	33.16	38.56	36.92	50.38	32.02	30.17	36.47	21.75	25.23	24.45	24.58	27.18	28.86	31.55	42.25	38.16	41.03
		39.44	36.26	36.74	40.2	39.35	45.9	44.67	30.85	30.66	27.83	29.65	22.59	21.82	30.18	30.16	22.41	37.97	40.3	35.1
		24.72	37.5	33.04	40.16	40.3	45.76	39.71	32.87	33.48	25.54	29.59	23.75	25.58	20.18	23.31	29.62	40.06	38.7	37.1
		33.31	40.11	40.18	39.2	45.27	46.18	42.2	25.69	26.92	25.27	23.15	20.55	27.6	29.48	27.42	28.01	40.3	33.95	43.28
		30.28	49.8	29.57	35.45	40.86	38.59	39.95	28.08	35.9	15.48	34.11	17.73	22.28	23.87	26.07	28.52	41.6	33.76	29.26
		39.92	32.14	37.46	51.15	32.4	52.09	32.71	27.37	28.31	23.04	27.58	18.33	25.56	28.01	28.61	30.75	40.63	41.59	34.51
		25.9	36.16	33.85	43.54	38.11	43.24	40.18	31.46	40.93	24.25	30.54	19.52	23.18	22.52	28.11	25.46	42.01	40.62	42.34
		39.96	37.98	35.67	45.88	38.46	47.88	41.41	33.61	30.49	28.18	24.71	19.6	28.63	25.2	26.76	23.37	43.24	40.73	38.01
		36.92	42.04	41.78	46.92	39.1	39.82	42.64	30.07	26.57	23.84	29.85	22.47	21.34	26.81	25.88	28.18	45.71	44 Âµ	36.21
		43	35.46	46.13	51.5	38.4	46.6	39.31	36.7	33.21	18.48	34.16	22.61	23.07	20.15	22.88	26.76	42.37	38.42	40.47
		32.16	38.66	38.3	40.41	34.97	47.47	39.13	42.98	37.58	21.51	25.98	22.72	24.23	24.34	25.13	26.82	44.04	43.3	38.48
		41.52	37.88	51.56	42.85	29.02	51.74	35.06	34.09	22.67	22.6	36.74	21.21	32.4	26.31	28.76	24.76	53.6	36.61	32.8
		35.81	45.22	42.11	42.62	37.5	49.41	32.7	28.71	33.11	20.12	25.33	23.81	26.46	31.61	27.88	27.03	45.53	43.6	34.31
		32.68	40.26	52.08	40.21	32	50.35	37.38	33.65	35.33	18.86	24.05	21.5	23.31	28.63	20.33	26.6	49.2	38.7	37.91
		39.76	39.04	43.19	33.04	35.46	44.14	33.3	36.37	23.31	25.43	25.04	21.52	24.77	29.57	23.96	23.73	51.9	35.46	39.28
		37.87	43.14	45.91	26.61	38.12	54.94	32.58	30.08	34.92	21.53	23.91	17.69	32.52	33.13	22.56	25.79	35.67	43.01	35.1
		41.03	29.95	47.48	32.45	29.18	54.51	45.54	42.2	31.45	27.29	21.77	24.23	24.62	39.14	25.47	23.29	47.9	34.82	41.93
		37.89	44.14	49.53	27.08	35.6	54.39	42.97	40.31	30.42	25.95	23.5	26.1	29.59	44.68	24.81	24.35	41.6	45.23	41.34
		47.53	34.79	43	28.33	27.77	59.2	36.13	36.02	31.56	22.27	23.48	19.52	30.16	21.63	26.61	28.59	40.74	35.35	38.28
		42.23	36.89	47.88	25.21	30.87	50.58	37.69	36.83	38.95	23.19	16.29	27.8	29.13	25.25	27.59	24.83	43.57	39.7	35.7
		31.37	36.62	47.25	26.55	30.19	42.08	46.44	36	35.97	23.81	28.48	25.48	26.61	32.38	26.88	22.79	40.8	38.42	46.81
		41.44	35.55	47.92	26.16	35.46	48.23	38.3	26.96	45.99	21.37	34.24	20.35	26.8	24.84	24.58	20.06	44.44	37.35	45.54
		39.89	37.01	41.99	29.78	34.64	41.91	40.08	26.29	40.18	21.75	30.55	19.23	28.75	19.56	26.15	23.87	43.73	34.34	37.79
		35.29	33.24	49.98	29.34	33.95	44.42	49.28	43.04	30.21	23.46	29.35	24.62	28.07	20.44	25.99	27.38	35.41	38.02	34.39
		48.49	29.73	44.94	23.99	26.03	44.79	47.14	29.75	24.73	24.96	32.63	21.7	28.21	22.98	32.23	24.61	47.29	34.05	47.38
		42.98	44.44	41.27	34.98	38.49	52.22	44.16	34.46	22.72	23.73	23.91	24.62	24.99	22.66	26.53	24.35	43	35.79	39.12
		36.36	47.16	37.88	26.62	33.61	54.8	39.72	28.19	22.17	19.66	25.58	17.73	24.58	25.48	20.69	24.71	38.89	34.3	40.89
		44.72	38.34	42.03	32.68	29.05	42.08	43.16	39.71	23.58	16.4	32.18	22.98	23.92	25.88	22.92	27.48	45.22	38.53	44.09
		32.16	39.95	48.23	42.87	37.57	42.82	47.12	40.04	21.64	24.08	27.67	21	23.84	23.29	22.95	26.78	50.75	38.81	35.84
		29.5	35.3	42.97	30.31	35.2	49.58	44.22	33.57	21.69	26.62	28.59	22.63	25.23	22.04	21.37	31.03	42.79	37.13	39 Âµ
		36.75	39.85	52.7	31.57	41.59	42.25	43.18	37.03	21.74	28.45	26.48	23.02	25.95	25.18	19.94	29.53	39.04	41.04	36.96
		32.7	33.42	41.66	33.14	35	44.57	47.59	36.81	26.12	20.6	21.94	16.53	28.24	20.03	25.11	26.43	35.11	44.9	36.74
		28.66	20.67	38.2	36.92	39.44	44.71	48.5	32.72	26.82	19.07	26.72	22.38	23.37	22.94	25.21	26.81	42.85	38.91	36.8
		35.53	31.66	27.6	37.41	52.18	37.07	49.08	34.73	27.72	26.25	21.29	24.08	24.31	20.18	21.9	25.26	45.37	34.51	41.61
		34.19	31.48	41.37	30	45.41	48.92	37.34	47.01	25.62	25.68	28.55	20.74	27.2	19.72	27.86	18.96	41.69	38.7	41.18
		31.78	32.2	41.12	28.72	51.68	39.82	38.07	39.56	25.54	20.98	30.15	28.74	22.48	20.02	18.9	23.79	45.52	32.89	41.76
		33.18	39.65	31.47	40.59	42.13	38.95	41.83	41.6	31.19	18.87	23.5	25.05	31.69	23.92	18.38	26.43	38.82	46.82	43.46
		31.16	35.01	42.14	34	37.81	32.56	55.62	34.78	24.54	23.87	27.95	24.05	24.78	22.73	24.25	29.05	41.83	51.44	51.79
		28.82	30.26	32.05	35.34	34.31	34.89	43.33	44.88	30.7	21.37	26.87	24.82	26.52	16.9	26.42	24.5	39.36	35.62	42.19
		32.33	32.53	34.83	29.77	47.28	59.04	51.37	32.36	29.44	25.4	30.6	25.31	25.83	23.65	29.88	31.29	43.06	36.51	45.53
		32.8	33.2	34.61	43.02	46.19	70.97	42.6	38.57	34.05	24.28	29.76	23.16	28.04	24.07	18.15	26.31	38.51	37.2	50.55
		32.26	34.22	36.13	41.37	47.03	51.35	45.83	34.68	20.13	21.66	34.21	21.47	24.59	24.42	27.65	25.69	50.99	38.55	47.4
		23.93	35.93	31.72	43.25	47.58	49.11	41.53	39.71	26.24	20.9	26.25	24.54	26.54	16.02	24.27	22.84	41.04	44.22	38.91
		33.61	38.93	32.74	37.89	42.08	51.9	38.56	41.8	24.88	23.56	30.22	33.2	21.08	26.13	23.26	26.42	37.63	39.7	46.97
		28.62	33.71	35.9	36.33	40.27	54.65	37.05	40.41	31.53	22.82	24.66	24.75	22.57	24.51	26.06	22.76	47.07	33.1	40
		35.28	35.03	40.26	40.23	50.82	52.73	44.72	32.91	25	29.86	32.33	23.26	26.23	22.16	33.04	24.73	46.44	41.86	41.24
		32.75	44.74	40.83	41.05	39.21	57.81	38.56	31.96	29.34	20.01	32.41	21.98	25.91	22.51	29.98	28.14	39.2	43.6	40.66
		42.4	37.58	37.38	38.2	42.43	49.28	35.51	31.51	32.98	21.81	32.96	18.82	22.85	21.5	33.92	28.84	40.56	42.72	35.84
		41.17	36.55	40.06	43.67	42.93	40.59	38.45	42.24	27.9	20.01	26.73	23.5	26.2	24.24	34.58	24.52	41.58	44.27	34.3
		38.96	42	38.37	41.17	48.45	59.43	40.59	44.16	24.6	28.32		23.5	26.59	22.49	27.8	22.32	35.84	43.48	30.64
		29.99	40	38.61	44.28	37.04	49.92	40.17	32.93	24.52	28.05		24.86	25.29	20.55	23.79	25.34	42.78	38.62	31.64
		44.68	37.03	32.75	39.03	35.85	53.24	43.07	35.34	27.72	23.04		26.8	27.62	19.86	33.23	24.7	41.36	42.14	37.96
		33.92	37.65	40.26	41.44	35.06	50.87	44.72	38.67	25.83	28.98		30.31	30.44	21.02	32.02	26.13	33.2	38.16	34.91
		35.04	36.84	36.75	41.78	38.49	51.27	47.21	33.65	41.43	27.27		22.02	29.01	18.19	30.02	28.73	39.75	37.5	34.71
		42.46	39.7	31.39	41.77	36.33	48.75	38.25	32.36	29.83	21.96		24.58	21.34	22.5	25.95	24.23	33.87	39.56	28.65
		36.36	28.78	33.22	43.25	37.91	46.34	35.81	38.25	27.87	31.96		23.3	19.66	24.14	16.73	24.27	35.75	38.55	38.26
		35.96	40.37	34.69	37.98	38.81	51.73	39.15	38.99	36.12	27.22		24.62	19.29	23.1	19.56	25.71	35.51	42.54	36.76
		36.7	38.63	48.01	42.79	40.27	59.21	41.77	36.11	32.31	25.66		24.27	27.85	22.26	29.88	19.06	44.82	50.1	35.13
		40.01	34.71	35.43	41.15	33.27	41.38	49.79	41.36	32.8	27.52		25.16	24.65	21.3	34.21	22.2	37.44	40.77	33.14
		42.82	32.2	38.75	45.08	48.23	39.32	41.84	29.3	33.52	32.97		24.08	24.58	19.44	30.8	30.02	42.19	42.85	34.43
		42.79	31.32	38.43	30.94	46.22	36.54	46.77	39.71	26.57	24.93		22.19	21.33	31.72	25.76	25.68	40.51	45.12	34.43
		33.94	40.49	40.23	38.63	40.51	38.33	37.23	40.62	23.85	25.6		22.2	29.34	26.26	28.81	29.88	33.42	44.22	32.12
		39.82	38.07	42.36	47.07	36.83	43.75	37.13	36.83	33.24	26.09		27.85	24.69	20.41	26.11	27.11	39.32	37.57	35.78
		38.71	33.35	39.47	32.11	39.1	52.53	31.4	37.82	24.5	19.88		25.7	30.7	29	26.96	28.84	38.96	42.05	38.9
		35.44	38.55	46.39	46.32	36.84	49.24	51.17	38.88	26.57	21.81		21.4	29.59	20.78	29.85	33.41	38.96	45.26	27.4
		35.49	37.16	46.45	47.15	34.93	47.28	44.3	40.36	34.5	28.32		21.09	25.99	27.05	24.79	32.87	47.01	35.51	37.25
		36.42	32.92	40.09	45.25	29.05	52.45	41.88	33.32	26.38	20.19		26.4	30.6	29.27	29.15	24.09	45.88	31.66	36.5
		44.71	33.42	36.63	36.12	39.46	38.65	40.29	36.51	30.26	20.98		28.25	29.94	24.84	25.7	23.49	40.81	38.71	42.95
		49.68	34.73	37.66	40.09	31.76	53.68	38.48	36.46	29.56	21.44		27.6	32.78	21.21	26.91	24.54	40.02	41.24	34.98
		30.87	30.1	46.89	31.32	30.83	58.1	43.44	31.64	29.58	24.51		27.2	26.59	23.58	30.23	25.3	41.86	37.34	43.18
		44.97	36.39	39.2	32.53	29.23	40.78	40.59	39.9	28.5	22.3		28.62	25.86	24.36	24.87	24.55	38.69	37.51	37.16
		42.49	32.9	48.9	36.08	32	55.02	28.75	29.5	29.6	26.75		26.34	28.07	23.18	25.8	24.68	41.54	32.33	36.23
		48.8	33.59	46.27	24.32	28.63	44.23	43.18	38.06	26.61	20.66		25.7	34.31	19.84	32.16	19.74	49.56	33.28	36.43
		41.48	29.8	47.97	43.14	35.53	50.26	42.25	35.45	29.53	24.26		22.62	24.58	25.48	23.41	22.01	45.12	34.64	39.62
				39.45	25.86	36.3	55.27	40.23	31.23	23.56	27.24		24.04	28.02	18.55	25.26	25.27	47.42	52.33	39.51
				38.16	34.29	28.42	45.4	46.52	35.17	27.68	23.97		21.21	32.72	23.94	21.75	25.94	41.24	33.38	39.44
				38.17	41.56	35.49	47.6	38.81	35	32.25	28.28		17.08	32.23	22.04	21.04	22.37	41.24	40.94	33.61
				37.23	34.14	37.66	64.53	42.25	30.62	25.7	24.93		19.6	27.74	23.07	23.72	23.07	40.18	36.04	31.1
				35.67	32.36	34.59	49.92	46.84	37.25	28.77	24.34		26.74	26.4	23.16	32.96	20.82	37.4	32.22	33.67
				44.24	52.7	34.25	50.51	42.74	37.36	30.03	26.89		23.75	30.56	21.62	29.35	28.59	43.54	35.08	36.71
				43.42	41.57	33.04	48.01	49.24	36.69	28.5	20.09		20.7	27.47	19.86	26.33	21.29	50.15	35.1	42.32
				40.87	38.83	38.82	47.83	34.78	47.17	26.5	26.45		21.52	27.23	22.2	26.46	24.66	50.63	36.58	38.01
				42	36.94	39.7	68.35	39.91	39.58	28.86	25.61		27.65	23.03	19.83	25.47	21.57	42.95	36.71	38.32
					29.39	36.32	43.96	45.65	36.58	29.02	20.43		21.22	21.58	22.81	26.95	21.38	49.48	32.72	40.3
					42.4	35.37	45.21	33.99	32.3		25.97		26.5	25.76	24.77	32.12	22.86	51.53	39.55	40.52
					35.04	38.63	41.95	36.26	37.85		26.03		29.15	27.74	25.01	34.78	24.63	52.13		38.99
					37.36	39.26	42.4	36.93	32.21		25.44		21.36	26.5	24.8	27.61	22.96	46.02		41.3
					33.14	43.51	46.4	51	29.61		21.33		22.98	23.45	25.57	30.04	21.87	42.19		42.1
					33.12	56.23	55.77	39.7	37.8		27.21		19.2	32.34	23.07	29.38	25.4	38.2		42.86
					37.32	53.42	42.15	39.74	34.45		24.14		25.96	27.2	22.46	25.03	23.5	37.84		44.6
					39.6	44.42	50.19	33.63	34.41		27.22		19.29	30.06	27.9	24.66	20.88	42.5		44.1
					41.09	40.68	48.74	29.72	30.07		23.57		26.92	27.69	23.38	24.28	21.53	48.76		41.03
					40.59	42.41	48.85	34.92	25.49		22.59		27.35	25.58	24.22	25.8	28.35	49.8		35.35
					37.79	43.71	61.91	41.34	36.91		20.14		22.47	26.99	26.39	26.58	23.46	42.61		38.91
					48.5	47.47	55.23	40.94	36.21		24.85		22.38	27.97	28.05	23.36	22.33	40.19		38.89
					37.57	39.3	43.95	37.49	43.92		21.51		24	25.25	28.05	17.78	31.19	38.69		43.82
					42.21	38.06	46.83	43.69	42.6		21.06		24.78	25.15	19.44	22.64	26.21	46.17		46.69
					32	39.83	46.64	46.4	40.9		20.91		27.28		23.64	23.57	28.37	39.02		36.62
					40.56	36.83	48.49	34.29	37.02		25.82		23.32		17.73	21.47	26.86	43.9		38.5
					35.34	41.93	44.96	38.95	33.77		21.82		19.78		19.67	21.72	26.62	40.8		46.67
					43.67	35.77	47.05	50.03	38.17		24.51		23.3		18.4	24.44	24.14	41.74		38.76
					48.7	37.81		33.86	45.25		20.23		25.31		22.56	26.52	27.28	37.04		36.11
					39.49	39.1		40.99	45.92		24.96		28.01		20.71	24.69	22.44	38.07		50.28
					52.51	45.26		41.18	31.68		26.57		19.47		20.33	29.94	23.26	40.92		41
					42.97			44.69	33.78		24.77		20.35		24.73	27.72	20.97	43.85		36.04
					40.26			35.35	39.24		29.39		25.51		21.14	28.67	21.55	43.51		48.15
					37.71			37	37.91		23.84		22.61		24.73	33.19	22.85	39.11		31.75
					48.97			39.93	31.44		28.64		25.3		23.29	27.83	22.44	40.2		37.47
					45.45			38.95	31.63		27.78		23.42		20.44	26.01	25.23	49.02		32.23
					43.96			44.57	35.02		23.66		24.41		16.98	27.08	21.5	36.87
					40.19			32.67	34.43		24.6		30.2		24.84	30.08	26.06	37.01
					39.34			53.33	31.18		25.63		23.85		28.92	23.79	22.44	43.52
					41.57			45.51	28.54		24.32		24.7		25.6	26.88	28.4	40.65
					52.87			33.38	28.59		23.3		19.69		25.87	31.74	22.76	44.07
					36.71			43.5	37.23		26.72		22.41		23.51	23.84	18.93	42.07
					40.92			36.38	37.63		26.75		20.39		27.01	24.43	18.57	40.3
					45.84			46.28	37.8		21.18		25.73		21.31	27.47	24.48	33.55
					38.61			42.28	40.98		24.51		28.07		25.6	25.94	22.68	32.59
					40.27			37.41	34.99		22.17		22.05		22.6	26.68	28.81	42.42
					42.36			41.71	42.35		24.34		27.5		25.72	28.49	24.89	42.79
					49.26			43.5	35.55		25.54		29		20.14	25.76	23.1	36.09
					41.99			41.44	31.26		19.16		24.82		24.9	21.97	20.72	35.46
					44.19			41.97	44.23		22.67		26.08		24.06	30.52	21.65
								44.45	38.17		27		26.87		17.91	27.98	25.19
								47.14	36.15		24.02		26.1		18.71	25.87	25.47
								40.92	37.8		27.86		19.6		29.08	27.5	17.28
								45.42	45.25		24.6		22.72		22.4	26.88	25.95
								40.21	39.01		31.44		25.96		22.69	27.6	23.23
								39.23	30.42		22.01		26.23		19.88	25.72	22.85
								46.88	37.87		25.6		22.94		20.66		24.07
								53.65	38.34		26.27		23.3		22.19		19.29
								40.2	37.01		28.89		29.41		23.92		23.42
								43.09	39.99		28.98		26.27		19.86		19.68
								40.54	48.75		28.91		23		17.54		24.14
								41.36	39.01		29.47		25				28.33
								39.82	51.94		31.99		23.24				25.24
								42.47	30.67		27.04		22.98				25.6
								38.14	47.9		22.75		22.41				20.54
								46.44	42.18		30.17		26.91				21.17
								40.84			31.55		20.88				23.37
								50.87			28.05		26.62				22.12
								43.3			23.42		23.26				24.1
								42.62			25.54		27.5				21.26
								39.34			21.09		20.52				19.87
								33.56			23.92		29.23				24.8
								36.38			16.76		25				22.85
								35.81			17.49		21.37				20.99
								41.77			17.35		20.8				21.58
								33.39			20.51		24.27				24.2
								35.54			19.81		23.58				24.54
								45.42			21.59		22.1				22.39
								41.96			21.31		28.18				23.02
											18.02		26.61				26.65
											21.02		22.5				17.65
											21.21		20.81				22.2
											24.12		22.62				22.2
											25.04		25.94				20.59
											20.55		21.96				19.17
											26.92		23.5				19.67
											21.36		16.8				20.02
											25.57		24.9
											22.89		27.04
											23.53		30.41
											29.7		25.53
											29.9		24.9
											19.91		23.75
											21.05		25.7
											22.05		21.91
											25.81		21.22
											25.93		23.58
											21.93		22.94
											22.27		22.59
											27.61		27.22
											25.04		26.62
											26.1		22.13
											23.92		19
											18.72		23.04
											25		26
											17.41		22.82
											17.73		24.05
											22.74		23.53
											21.78
											20.55
											18.43
											24
											21.66
											23.08
											22.9
											19.67
											24.69
											26.95
											22.2
											26.5
											19.47
											23.5
											24.41
											26.87
											24.05
											19.6
											20.59
											26.5
											25.3
											24.52
											22.36
											28.2
											27.1
											33.04
											23.75
											25.5
											27.51
											26.19
											26.57
Figure 1g
		Control (n=5)					K14-Cre+; Sas-4f/f (n=5)					K14-Cre+; Ift88f/f (n=3)
	number of hair follicles / mm	9	9	10	11	12	5	1	4	4	2	9	10	9
		9	9	11	12	11	5	1	4	2	5	9	12	11
		11	10	12	12	10	6	4	4	4	7	11	9	8
		11	11	13	13	9	5	4	4	4	4	14	10	12
		17	9	10	11	11	6	2	5	3	4	13	15	11
		10	8	10	9	11	3	3	5	4	4	11	10	9
		10	10	14	12	11	8	5	3	5	7	8	11	14
		12	10	13	14	11	4	2	5	6	5	9	11	12
		9	9	15	10	14	2	3	4	2	7	8	14	13
		9	10	15	10	12	5	2	4	2	6	10	13	15
		10	11	12	10	12	11	6	4	2	5	11	14	11
		14	11	13	13	9	6	3	7	6	6	10	11	9
		15	8	14	11	12	3	2	4	3	7	10	15	15
		10	9	8	10	13	8	0	4	2	6	12	15	10
		9	9	14	11	10	4	5	4	3	7	10	11	11
		12	10	12	13	12	5	4	7	5	5	12	10	11

## Sheet: Figure 2
Figure 2b
	p53-positive basal cells (%)
	E12.5		E13.5		E14.5		E15.5		P0
	Control (n=3)	K14-Cre+; Sas-4f/f (n=3)	Control (n=3)	K14-Cre+; Sas-4f/f (n=3)	Control (n=3)	K14-Cre+; Sas-4f/f (n=3)	Control (n=5)	K14-Cre+; Sas-4f/f (n=5)	Control (n=5)	K14-Cre+; Sas-4f/f (n=5)
	0	1.22	0	6.593	2.703	32.143	3.937	36.364	3.077	50
	1.149	1.351	1.136	35.897	2.857	33.333	0.568	41.667	4.52	50.806
	0	2.703	1.429	62.5	0	35.714	1.531	26.816	5.525	65.385
							3.846	37.41	2.66	61.429
							7.353	43.81	6.436	60.833
Figure 2d	Cleaved-caspase 3-positive cells (%) E15.5
	E15.5
	Control (n=5)	K14-Cre+; Sas-4f/f (n=5)
	0.132	5.696
	0.371	4.425
	0	2.968
	0.228	5.256
	0.22	7.578
Figure 2e	Cleaved-caspase 3-positive cells (%) P0
	P0
	Control (n=5)	K14-Cre+; Sas-4f/f (n=5)
	0	0.012
	0.001	0.004
	0	0.005
	0.002	0.005
	0	0.01
Figure 2f
	Cell cycle analysis (% of cells per phase)
	Control (n=5)			K14-Cre+; Sas-4f/f (n=4)
	G1	S	G2/M	G1	S	G2/M
	74.9	19.4	8.21	76.4	18.1	9.62
	77.9	19.6	9.98	72.4	17.1	10.4
	73.9	21.6	6.56	65.1	20.8	17.8
	81.1	17.1	8.18	77.1	15	12
	76.2	19.3	5.4
Figure 2g
	basal pHH3-positive cells (%)
	Control (n=5)	K14-Cre+; Sas-4f/w; p53f/f (n=5)	K14-Cre+; Sas-4f/f (n=5)	K14-Cre+; Sas-4f/f; p53f/f (n=4)
	3	5	8	5
	4	3	3	6
	3	3	7	9
	3	3	7	7
	3	2	4
Figure 2h
	Gene Set Name	# Genes in Gene Set (K)	Description	# Genes in Overlap (k)	k/K	p-value	FDR q-value	log10 (q-value)
	PID_P53_DOWNSTREAM_PATHWAY	137	Direct p53 effectors	13	0.0949	1.81e-13	3.54e-11	10.451
	PID_TAP63_PATHWAY	54	Validated transcriptional targets of TAp63 isoforms	8	0.1481	2.34e-10	2.29e-08	7.64016
	PID_P73PATHWAY	79	p73 transcription factor network	6	0.0759	2.54e-06	0.000166	3.77989
	PID_HDAC_CLASSIII_PATHWAY	26	Signaling events mediated by HDAC Class III	3	0.1154	0.000272	0.0133	1.87615
	PID_ARF6_PATHWAY	35	Arf6 signaling events	3	0.0857	0.000662	0.026	1.58503
Figure 2i
	Gene Set Name	# Genes in Gene Set (K)	Description	# Genes in Overlap (k)	k/K	p-value	FDR q-value	log10 (q-value)
	PID_CXCR4_PATHWAY	100	CXCR4-mediated signaling events	24	0.24	1.33e-11	2.6e-09	8.58503
	PID_AVB3_INTEGRIN_PATHWAY	74	Integrins in angiogenesis	20	0.2703	6.52e-11	5.11e-09	8.29158
	PID_SYNDECAN_1_PATHWAY	46	Syndecan-1-mediated signaling events	16	0.3478	7.82e-11	5.11e-09	8.29158
	PID_INTEGRIN1_PATHWAY	66	Beta1 integrin cell surface interactions	18	0.2727	4.95e-10	2.43e-08	7.61439
	PID_IL8_CXCR2_PATHWAY	34	IL8- and CXCR2-mediated signaling events	13	0.3824	1.21e-09	4.73e-08	7.32514
	PID_IL8_CXCR1_PATHWAY	28	IL8- and CXCR1-mediated signaling events	10	0.3571	2.17e-07	7.07e-06	5.15058
	PID_CD8_TCR_PATHWAY	52	TCR signaling in na&#xef;ve CD8+ T cells	13	0.25	3.85e-07	1.08e-05	4.96658
	PID_TCR_PATHWAY	63	TCR signaling in na&#xef;ve CD4+ T cells	14	0.2222	6.61e-07	1.62e-05	4.79048
	PID_INTEGRIN_CS_PATHWAY	26	Integrin family cell surface interactions	9	0.3462	1.2e-06	2.62e-05	4.5817
	PID_RAC1_REG_PATHWAY	38	Regulation of RAC1 activity	10	0.2632	5.16e-06	0.000101	3.99568

## Sheet: Figure 3
Figure 3c
	epidermal thickness (excluding cornified layer) (µm)	K14-Cre+;Sas-4f/f; p53f/f (n=3)			K14-Cre+;Sas-4f/f; 53bp1em/em (n=3)			K14-Cre+;Sas-4f/f; Usp28em/em (n=5)
		37.73	36.72	40.79	35.74	31.74	28.66	31.98	29.73	27.78	35.93	39.14
		40.05	37.1	42.1	44.8	33.03	31.67	42.36	28.16	29.41	38.6	37.86
		39.37	44.21	33.63	38.1	35.22	31.39	41.96	27.61	25.94	40.52	29.17
		42.21	38.56	32.58	37.29	30.1	42.43	38.17	31.32	27.22	37.2	41.65
		48.86	38.74	37.35	42.2	33.71	36.82	43.65	25.65	31.53	40.69	34.02
		40.27	46	40.55	43.37	35.65	31.05	41.41	27.88	27.32	37.34	30.15
		42.1	46.57	37.09	44.9	32.5	41.66	38.43	26.41	33.76	42.61	35.97
		42.73	35.02	44.69	47.08	35.75	44.25	38.89	27.15	31.97	40.05	46.47
		40.71	39.73	40.06	38.42	38.16	43.94	47.36	33.64	30.63	41.54	39.52
		45.24	43.82	40.84	40.73	41.3	45.74	39.28	27.53	37.9	40.24	35.48
		30.82	43.16	46.21	42.59	38.51	42.08	44.24	28.95	36.35	34.63	32.3
		36.86	40.34	37.53	50.17	35.2	49.63	42.51	32.41	32.33	40.05	40.65
		40.35	37.95	35.05	45.91	34.39	48.08	36.48	28.48	33.98	41.16	35.05
		43.73	47.2	36.25	36.38	39.9	45.08	40.23	28.73	35.11	41.42	31.95
		42.06	44.21	41.12	42.8	36.2	51.63	32	25.21	38.07	38.19	37.31
		50.02	40.34	39.45	38.1	36.77	47.8	43.92	32.04	32.44	36.06	36.6
		31.32	40.77	44.32	45.72	32.72	52.21	39.05	28.47	38.16	41.87	42.18
		37.12	43.16	44.47	43.63	31.5	42.03	35.53	32.13	35.67	42.44	38.5
		51.81	41.78	41.37	49.44	34.47	51.27	37.45	31.78	42.95	44.77	51.12
		49.36	37.94	48.11	50.51	32.03	44.64	41.24	36.01	36.22	47.38	40.77
		49.9	39.18	39.01	52.34	33.59	41.42	42.93	40.85	31.03	36.03	39.02
		37.32	36.06	46.75	43.31	32.69	51.55	43.08	31.9	39.38	39.05	36.4
		37.44	38.72	48.33	42.64	40.37	43.71	38.63	28.95	39.51	40.26	33.45
		39.94	38.7	39.53	49.34	40.02	41.16	40.34	31.57	39.31	45.1	32.46
		41.37	45.88	47.9	46.92	38.12	41.9	34.77	35.12	34.64	40.38	35.57
		36.89	36.07	41.37	45.76	38.84	44.74	40.75	35.47	35.84	37.2	33.37
		36.15	38.86	41.24	41.88	36.86	49.24	40.12	34.19	32.69	38.89	32.65
		42.14	47.39	46.98	47.31	36.36	45.48	30.62	38.12	42.95	46.97	39.52
		36.76	38.38	43.62	44.63	41.87	48.4	33.27	37.14	41.6	38.42	44.46
		33.69	38.31	48.62	49.16	36.86	39.84	40.54	40.03	30.1	37.21	35.58
		34.27	39.18	39.03	36.93	39	46.83	35.53	30.39	39.81	35.67	33.61
		38.46	36.25	36.38	48.29	34.92	43.28	46.46	32.26	33.67	35.3	40.14
		35.18	33.69	36.86	63.66	40.5	39.99	38.83	38.49	39.45	37.63	35.57
		37.01	42.32	40.84	46.29	44.52	44.25	39.58	31.39	36.35	31.32	36.38
		41.36	38.14	27.66	40.43	39.8	42.41	38.1	33.17	41.6	34.78	34.54
		34.46	47.77	35.38	45.26	37.21	49.25	41.42	32.75	40.8	33.14	36.52
		33.26	46.75	36.96	38.36	41.23	42.57	35.43	35.28	32.31	40.99	37.29
		39.28	48.97	29.83	49.81	49.48	58.95	38.43	45.38	40.3	34.05	42.39
		35.58	45.39	28.22	44.95	39	47.57	36.94	35.77	39.57	38.12	40.56
		33.8	42.61	42.72	46.82	40.38	41.66	35.19	43.08	38.99	48.39	42.18
		33.28	42.82	36.49	54.47	38.1	43.14	39.46	40.4	38.76	36.21	39.6
		37.73	41.16	38.08	58.41	40.31	46.19	38.46	32.92	38.62	41.77	45.11
		34.25	41.42	41.41	44.3	45.88	41.83	41.77	36.08	37.9	35.85	37
		39.1	40.72	32.22	36.38	40.5	53.57	47.11	41.19	34	35.92	39.67
		46.56	40.61	30.86	43.88	41.62	45.77	36.12	33.85	39.27	45.59	35.13
		37	46.13	28.43	53.24	39.14	50.12	36.14	38.36	43.66	40.14	41.05
		42.21	46.53	30.38	51.35	46.95	50.5	44.62	29.05	38.11	39.35	38.61
		32.5	44.24	33.74	39.52	40.5	46.42	42.2	31.25	42.02	40.94	39.77
		35.98	33.41	35.16	44.42	45	50.04	31.51	35.6	42.54	36.22	34.71
		35.58	41.83	31.17	51.95	36.87	50.11	38.93	30.93	39.14	41.52	41.27
		37.13	45.82	49.07	41.05	38.94	45.92	31.08	28.73	37.13	35	41.87
		30.64	41.44	37.77	39.85	42.1	38.4	36.84	35.17	40.5	30.7	37.53
		32.81	43.75	39.31	54.47	37.94	37.57	41.77	30.83	32.53	29.76	35.06
		31.55	44.4	43.47	32.98	43.2	43.65	36.28	33.22	36.84	39.39	41.29
		40.49	49.9	37.53	44.55	36.71	43.18	35.39	26.43	46.09	36.76	41.71
		37.32	39.35	48.85	35.51	42.97	50.27	41.6	29.23	43.92	38.02	35.88
		35	34.83	50.74	28.23	39.11	44.12	39.04	33.12	37.65	38.73	41.1
		25.72	41.27	35.07	37.12	36.87	46.56	32.11	29.99	32.38	33.01	42.35
		40.36	31.56	36.47	42.15	40.3	38.11	34.61	26.56	38.2	34.73	34.85
		33.4	34.47	35.82	39.56	35.58	37.48	40.51	29.05	44.11	41.9	37.07
		33.97	36.71	41.08	43.34	37.61	33.11	37.06	34.31	44.7	38.24	40.29
		30.95	45.82	43.03	39.96	48.54	44.4	32.13	32.14	44.5	39.43	36.33
		39.37	35.35	34.53	40.65	41.59	42.24	36.14	26.85	49.24	34.86	47.86
		33.25	35.81	42.82	46	53.72	34.93	33.7	27.46	37.21	36.71	37.12
		43.89	43.69	44.79	36.5	52.82	40.43	37.97	26.12	37.71	39.05	32.73
		40.29	46.82	37	51.1	39.51	37.79	37.65	26.47	40.69	41.62	38.67
		30.95	48.36	45.49	44.05	43.41	39.74	31.78	24.65	41	40.24	52.17
		31.34	45.27	41.04	43.96	45.63	38.3	33.55	29.33	40.2	35.38	44.3
		28.36	40.69	47.06	44.77	40.62	39.54	37.46	27.15	40.44	38.26	41.05
		38.59	30.47	40.99	49.4	42.52	42.36	32.13	24.2	39.75	39.05	43.09
		33.57	41.39	42.45	39.6	44.1	37.23	38.89	23.36	40.02	42.2	39.01
		43.45	43.69	37.07	40.73	31.4	36.94	33.17	25.06	35.14	42.07	40.83
		37.07	36.55	35.93	44.84	35.77	35.6	39.62	34.29	35.3	38.57	37.63
		45.15	44.63	44.38	38.32	31.11	42.36	32.49	27.56	40.24	41.8	41.54
		39.82	43.31	39.57	42.1	31.69	38.3	43.6	30.61	33.26	42.14	38.19
		43.79	47.52	44.86	49.12	31.91	42.91	44.29	24.2	44.3	40.03	32.71
		45.21	46.43	44.26	45.01	38.5	40.92	39.6	29.76	42.1	36.58	38.07
		42.46	38.84	42.11	57	34.67	51.08	37.38	29.61	33.36	37.48	36.71
		47.63	43.79	41.23	52.97	34.44	49.68	40.46	27.15	40.02	37.12	38.75
		54.31	35.97	33.58	47.76	41.04	41.06	52.84	25.65	25.61	36	37.07
		39.26	49.54	41.57	46.4	39.84	37.91	43.52	32.06	28.39	38.15	39.25
		36.67	53.13	34.45	46.3	38.94	35.25	37.81	31.81	24.74	43.07	37.55
		32.13	50.4	28.86	41.77	38.81	34.61	39.52	26.92	27.18	37.31	40.99
		42.91	42.74	38.35	44.99	38.6	47.25	42.82	29.84	26.72	30.74	38.72
		45.1	43.54	42.63	48.06	38.42	37.71	49.22	25.34	26.58	38.08	41.94
		39.41	42.13	30.96	40.52	35.79	43.79	48.15	32.55	28.93	33.97	39.87
		42.22	45.66	35.59	45.06	34.64	45.17	44.74	30.64	32.9	38.19	38.59
		37.8	41.88	36.97	45.6	38.05	36.09	35.79	26.21	25.5	39.6	36.76
		47.47	44.78	31.55	44.63	37.23	47.82	51.38	32.42	27.51	34.73	38.74
		46.62	34.42	38.26	50	35.13	40.18	43.54	23.9	31.38	32.31	32.73
		44.83	39.8	41.6	45.64	31.38	41.27	45.41	27.06	29.53	34.58	40.73
		37.89	42.75	33.24	58.12	42.2	38.53	36.71	32.9	27.39	33.1	34.66
		33.93	45.18	38.56	51.58	39.27	39.14	40.26	27.07	24.04	36.12	37.47
		38.9	43.6	46.76	42.66	37.44	38.4	45.55	29.09	30.5	36.47	35.48
		51.94	46.8	35.55	41.5	30.41	35.31	41.96	33.2	30.01	34.06	40.03
		49.74	45.2	42.34	38.91	38.83	39.27	45.75	27.1	27.53	39.74	38.13
		46.7	38.49	36.54	55.51	43.96	54.49	35.77	27.1	33.81	34.89	32.49
		40.24	45.1	31.55	45.76	42.29	47.78	40.2	26.57	33.5	33.33	36.58
		44.84	35.7	42.18	50.12	41	42.51	41.17	35	25.98	30.46	33.05
		38.65	43.24	36.08	42.19	39.38	45.19	41.72	31.4	30.43	33.01	37.04
		39.47	39.49	41.84	53.44	41.3	37.66	43.17	29.58	33.97	31.41	35.74
		48.9	41.16	38.39	43.6	42.21	35.93	41.3	33.03	37.12	35.84	35.7
		36.18	39.91	41.1	51.78	48.91	39.53	42.83	34.86	37.04	32.81	39.45
		41.97	43.16	41.87	47.26	40.73	38.83	37.59	30.92	31.64	33.42	36.5
		34.91	44.99	46.68	46.01	47.16	37.36	37.57	34.98	39.05	29.75	33.94
		40.98	35.29	36.42	47.05	51.89	43.14	41.16	31.1	43.06	36.19	37.75
		35.09	42.16	38.23	36.05	47.01	36.4	43.05	28.88	35.64	40.52	30.94
		39.36	34.67	38.86	42.51	40.91	42.78	42.93	30.76	41.93	37.74	37.32
		30.15	48.19	42.3	38.82	41.01	42.41	36.04	28.15	42.73	31.74	28.22
		56.14	42.13	45.81	33.6	49.62	41.62	36.1	24.82	36.66	40.55	35.11
		36.85	50.08	43.28	41.9	43.96	38.01	32.47	20.55	42.5	40.81	43.04
		37.03	34.53	35.29	41.51	42.8	36.2	40.06	24.2	43.5	35.1	31.65
		41.43	47.71	46.15	50.21	43.23	40.55	35.26	27.53	31.98	39.73	36.64
		41.51	41.71	35.84	39.6	49.68	42.77	43.18	23.71	36.08	38.08	38.48
		34.81	44.08	38.5	30.92	42.73	42.75	41.34	24	30.79	42.77	34.69
		39.49	43.37	44.63	32.2	40.38	42.92	40.61	21.95	33.2	36.68	35.98
		38.02	38.12	37.99	36.58	40.65	43.13	38.98	27.57	43.22	37.01	36.74
		36.22	36.55	40.08	38.58	46.17	43.98	37.29	23.5	36.5	40.39	35.64
		35.53	31.26	37.36	41.71	41.83	45.04	42.98	28.5	39.4	43.77	33.13
		33.35	35.72	27.47	38.76	41.03	40.75	38.4	28.15	37.26	43.09	40.22
		34.6	41.28	34.14	35.53	43.28	49.25	33.29	28.71	46.5	33.99	39.24
		33.8	39.73	31.2	43.98	39.81	45.55	38.11	23.6	31.24	35.87	40.3
		32.12	36.29	42.82	31.8	41.43	50.35	30.54	27.11	33.84	41.02	37.81
		38.07	35.52	39.3	50.22	41.18	37.2	41.89	28.5	36	34.25	45.52
		31.49	38.67	37.12	49.7	40.74	37.38	40.71	26.17	31.8	33.51	40.03
		35.87	31.4	27.28	55.18	41.76	50.41	38.93	29.95	36.16	36.35	35.48
		30.1	33.96	35.09	42.25	41.14	31.61	28.94	31.85	34.82	42.56	36.06
		32.09	42.47	37.64	47.37	38.84	42.86	34.19	25.01	31.14	40.52	34
		43.74	36.04	34.53	43.41	34.48	42.11	38.53	33.13	36.39	39.1	36.35
		35.12	42.65	26.06	44.19	42.89	35.56	40.63	32.65	38.27	40.52	36.19
		35.39	34.33	32.88	49.44	38.57	31.05	36.48	31.48	35.53	37.71	42.92
		33.93	38.58	39.73	41.71	37.12	32.26	38	31.01	38.2	36.06	38.95
		36.6	39.74	33.82	42.74	39.19	29.91	38.62	31.08	42	36.67	37.73
		35.07	40.41	31.7	47.74	40.56	32.74	40.94	33.15	39.11	35.36	40.33
		30.72	38.17	34.35	42.94	51.61	35.31	44.05	32.09	32.57	41.3	39.39
		36.68	36.22	37.39	45.89	39.95	43.54	43.24	30.54	36.01	26.83	39.96
		40.38	38.26	36.36	40.02	57.13	35.09	40.34	34.22	43.79	50.21	39.18
		33.08	36.14	30.48	52.44	39.77	29.91	36.98	32.44	38.3	35.7	39.25
		36.8	43.13	40.84	56.26	44.36	36.33	40.54	33.24	32.81	33.33	38.58
		35.7	43.32	31.07	54	49.01	35.02	35.93	25.65	40.56	39.12	44.35
		43.3	45.57	30.75	46.32	46.22	43.13	42.59	28.04	39.52	33.92	39.18
		43.96	39.03	28.08	45.31	50.11	45.05	38.66	31.14	34.43	38.29	40.33
		38.93	41.19	29.29	45.06	53.3	41.24	44.39	31.21	33.5	34.2	37.41
		37.77	34.06	38.75	53.24	38.32	38.53	41.41	28.64	34.29	42.71	36.91
		42.44	37.5	37.58	46	37.9	51.03	44.95	35.08	35.36	42.54	36.79
		35.18	37.03	40.17	49.96	35.04	41.03	41.05	28.17	38.84	41.59	40.22
		41.14	35.36	42.86	42.08	40.63	36.31	34.79	30.5	41.3	37.46	38.94
		43.65	42.77	42.63	45.51	42.8	37.97	40.78	31.29	34.88	38.67	37.23
		41.87	39.74	46.33	52.94	35.78	42.4	38.94	30.64	40.15	40.21	40.91
		50.8	43.65	46.56	40.14	38.76	32.47	39.88	29.34	31.31	38.97	41.35
		38.89	45.85	50.84	44.55	38.6	46.85	39.96	31.78	39.28	35.15	40.33
		42.45	37.81	35.78	41.9	33.06	36.86	38.58	28.01	35.35	37.46	38.16
		32.88	45.82	43.97	55.24	35.85	38.8	36.94	29.51	37.31	40.82	37.4
		36.36	44.61	47.27	50.21	32.89	48.74	40.98	38	40.01	36.74	33.05
		41.44	46.29	44.06	53.12	33.67	47.47	39.88	35.55	41.28	37.32	33.77
		38.75	49.89	41.43	50.93	40.71	47.25	38.69	30.06	35.85	36.14	33.18
		42.06	41.8	41.85	45.8	41.88	38.75	37.88	27.22	32.24	31.57	32.42
		42.2	37.61	40.97	50.31	42.26	37.67	41.77	33.38	35.1	38.83	32.77
		33.37	33.66	42.49	40.37	40.4	47.42	38.93	31.64	33.26	33.26	37.52
		43.65	38.95	40.12	45.16	42.57	40.55	40.65	25.98	44.5	33.82	38.63
		39.73	42.88	33.82	42.1	35.28	43.76	40.28	30.15	52.06	30.99	33.76
		45.57	39.53	37.39	55.23	35.33	43.22	44.3	25.73	37.98	38.3	28.52
		41.87	41.17	45.02	49.81	38.63	38.66	36.13	32.77	36.55	38.81	29.25
		31.41	48.68	38.26	47.64	35.77	43.17	35.57	26.7	41.1	31.81	36.1
		42.19	45.77	37.58	43.15	39.96	43.02	40.94	27.06	43.56	31.62	33.9
		40.86	39.46	49.08	52.55	34.61	42.23	43.71	28.64	36.5	35.7	41.72
		35.07	42.84	40.11	46.4	35.1	43.6	45.25	34.01	39.96	30.33	34.19
		40.91	44.61	37.58	40.49	33.71	43.24	43.67	27.18	39.53	32.25	30.6
		32.26	43.6	35.58	42.93	43.02	44.04	44.3	29.43	33.97	36.96	35.16
		38.19	37.98	34.29	50.45	43.48	45.17	41.78	30.08	39.42	37.25	39.05
		37.98	35.63	39.32	52.06	35.24	46.32	41.04	29.34	38.41	39.84	39.14
		40.59	39.18	34.14	45.5	38.3	44.44	38.63	27.24	38.76	41.19	32.94
		43.98	36.83	46.2	34.79	33.87	42.31	40.85	29.52	34.6	38.64	35.11
		45.72	35.49	35.07	45.04	33.72	42.49	33.16	33.18	41.48	34.17	35.93
		34.08	41.03	32.64	52.87	43.32	38.61	35.96	28.02	40.49	40.69	32.96
		45.06	37.22	38.4	44.24	48.62	38.98	37.36	28.15	37.42	39.95	27.31
		40.06	42.53	41.52	47.18	41.18	43.56	42.04	31.51	40.3	35.36	30.15
		49.6	37.15	35.78	43.07	42.57	44.45	33.51	26.57	25.83	38.84	38.23
		42.8	37.69	38.75	44.4	53.48	34.77	42.93	27.66	29.75	40.69	37.04
		35.48	45.66	37.41	33.71	41.61	37.93	41.72	29.29	24.62	47.12	35.82
		39.48	47.03	37.07	37.98	43.98	39.35	31.58	35.89	26	40.2	38.12
		30.16	34.09		44.65	41.5	33.92	44.64	35.04	26.47	45.01	44.24
		31.33	38.64		37.48	43.54	37.2	31.68	28.71	28.28	35.82	34.82
		33.24	38.02		43.3	47.63	39.1	38.4	32.09	23.47	33.92	37.56
		41.34	38.79		42.54	42.29	38.11	33.7	25.12	26.65	35.96	31.88
		40.74	46.59		40.51	44.96	45.93	37.88	29.3	27.57	42.26	29.79
		36.12	42.33		46	37.03	39.66	34.39	28.53	29	34.58	28.94
		42.13	37.93		53.75	41	37.13	40.18	29.21	25.12	36.46	39.96
		23.47	42.1		55.3	45.96	41.35	40.28	29.9	29.23	41.39	36.77
		26.97	34.42		48.75	48.65	48.39	37.06	34.04	24.35	37.69	40.67
		31.75	39.43		42.81	40.11	55.16	36.96	26.07	28.57	37.94	44.12
		33.37	45.18		56.08	44.53	47.98	38.43	31.32	29.12	35.5	34.93
		28.61	43.27		49.86	46.08	43.82	40.63	32.17	32.86	38.63	43.29
		36.91	46.36		49.68	42.08	41.66	42.63	35	29.44	37.75	37.06
		48.73	41.37		40.14	40.11	40.12	39.03	31.18	34.88	39.28	32.68
		37	38.99		40.3	42.38	44.34	38.26	36.12	32.42	36.19	35.78
		47.85	41.88		45.6	39.9	46.85	37.88	26.38	32.88	35.85	38.53
		39.02	47		42.19	44.53	46.43	47.46	29.58	33.32	38.2	35.47
		43.23	49.25		42.08	42.8	52.03	43.05	26.04	27.61	36.41	35.79
		39.41	45.1		43.86	41.03	29.35	42.3	34.23	34.2	41.65	33.14
		47.88	39.63		47.53	43.41	38.7	38.36	30.52	29.71	40.06	32.3
		41.52	40.78		48.19	42.46	36.48	42.17	30.77	35.8	35.61	32.57
		51.14	37.85		45.79	36.89	38.98	47.18	27.18	36.43	34.19	39.8
		42.95	44.99		46.5	48.08	48.49	49.04	27.28	34.27	35.8	35.49
		35.84	42.75		51.88	44.19	44.5	37.14	32.26	40.67	38.25	42.35
		40.47	41.4		48.54	45.27	43.02	40.47	32.22	35.42	36.67	36.48
		42.32	44.07		48.19	39.21	49	45.3	30.92	33.09	45.28	32.07
		38.81	40.65		40.69	52	42.11	42.43		38.51	34.79	43.79
		37.04	43.21		49.09	35.3	36.95	42.83		36.79	43.21	36.52
		42.9	38.81		53.44	38.34	41.42	34.22		31.14	38.9	32.68
		39.84	33.73		47.02	35.78	48.5	38.69		41.18	33.66	42.43
		39.6	42.13		46.32	42.1	42.93	38		41.74	38.4	33.61
		39.05	38.17		52.39	36.77	42.32	36.71		38.5	35.1	36.31
		42.26	41.87		42.57	39.38	43.25	45.03		33.63	37.51	37.23
		36.67	41.91		54.52	44.07	43.65	37.72		37.58	38.5	44.37
		35.52	39.27		45.89	35.11	41.77	39.43		32.59	37.66	38.92
		38.11	35.18		46.88	40.37	46.48	52.77		31.82	41.85	39.6
		41.41	39.2		52.5	37.48	41.96	37.04		38.96	33.15	35.29
		40.94	34.86		45.51	41.82	45.89	42.57		34	28.7	36.02
		41.7	40.59		40.6	36.28	43.92	34.07		34.92	34.35	33.34
		43.21	39.8		52.68	37.64	46.32	43.31		32.75	35.24	40.57
		40.94	36.46		40.49	41.19	47.42	38.8		33.63	33.05	32.77
		40.43	40.89		51.61	35.92	42.15	35.78		36.51	37.39	35.04
		42.17	40.1		58.5	37.98	52.41	40.56		35.51	44.37	31.65
		31.27	45.82		44	38.58	38.14	41.42		36.67	36.59	32.29
		36	40.52		52.55	40.74	48.12	40.34		37.2	36.11	32.02
		51.72	41.42		52.11	37.5		35.77		37.02	31.61	34.01
		32.67	35.8		47.25	33.2		36.3		37.32	32.36	39.09
		36.19	41.01		52.55	40.71		38.37		40.07	32.18	32.77
		38.29	36.2		41.33	38.26		40.86		36.05	34.41	36.63
		31.86	35.29		46.47	39.27		36.6		45.54	34.54	32.11
		31.2	39.91		52.33	39.68		28.64		44.79	38.93	31.62
		30.4	40.31		53.75	37.56		43.05		51.8	39.49	35.39
		30.56	35.52		50.11	37.03		36.06		36.47	42.73	33.87
		47.36	43.37		36.4	42.54		41.04		36.47	35.82	35.31
		35.21	37.78		53.61	44		36.75		35.38	37.25	36.6
		37.59	39.16		42.44	34.73		40.34		33.98	35.46	32.33
		31.63	35.49		62.93	32.33		33.12		36.96	36.89	35.99
		37.1	44.96		48.5	43.07		38.49		37.47	37.13	37.08
		33.92	34.01		48.66	43.07		38.63		36.31	43.05	33.77
		27.99	37.62		49.81	39.7		45.45		36.71	39.21	37.18
		31.3	34.84		50.48	36.62		37.36		35.01	32.41	36.77
		29.06			45.77	36.58		37.45		34.15	39.95	35.35
		44.08			42.02	45.23		35.31		35.92	36.41	34.46
		29.64			51.72	41.54		35.1		37.04	36.76	38.58
		34.32			60.41	46.28		42.41		34.36	39.64	37.88
		38.04			50.3	39.09		37.26		36.89	37.22	34.09
		32.65			47.4	45.33		37.94		40.44	32.17	39.45
		33.43			47.25	43.04		38.59		40.3	36.02	36.02
		33.15				48.19		39.76		41.5	34.13	33.88
						40.22		34.68		36.41	43.11	37.26
						41.51				39.58	32.09	35.11
						42.95				40.05	37.31	35.31
						38.53				31	33.08	35.82
						44.12				38.94	35.62	48.72
						42.2				43.34	36.6	41.48
						40.32				40.04	39.56	39.45
						42.57				39.37	38.35	40.83
						38.93				38.46	33.27	32.48
						40.66				41.81	34.06	38.23
						43.28				44.6	35.71	35.37
						40.21				41.74	37.44	39.31
						35.92				41.6	33.83	35.12
						37.1				36.78	31.69	38.81
						46.15				37.26	38.25	43.89
						39.5				38.2	43.74	39.54
						40.16				37.61	34.54	36.24
						42.72				39.4	34.98	35.57
						43.66				38.07	33.89	37.08
						40.81				39.2	38.44	33.31
						45.03				38.1	39.43	36.09
						41.28				46.81	40.85	38.14
										43.5	39.05	31.39
										36.16	37.93	38.43
										44.99	33.05	36.84
										28.42	39.84	34.97
										27.01	37.41	35.31
										24.41	33.62	35.16
										27.72	38.75	40.59
										24.9	36.5	39.66
										30.2	41	34.77
										28.11	37.2	35.34
										27.73	34.12	34.19
										31.75	34.13	34.52
										25.98	32.36	32.27
										31.11	32.41	37.26
										28.35	33.15	38.53
										28.69		39.1
										24.38		35.37
										24.82		37.41
										35.22		38.98
										27.93
										28.65
										44.47
										31.75
										30
										34.79
										29.53
										32.93
										35.05
										35.35
										36.03
										32.31
										25.93
										43.01
										33.51
										37.55
										45.1
										40.84
										37.8
										35.28
										34.93
										36.33
										40.6
										32.22
										30.84
										35.58
										36.78
										32.8
										27.45
										32.88
										39.6
										33.32
										43.13
										38.27
										45.89
										43.34
										32.12
										36.35
										37.27
										37.48
										31.1
										37.16
										38.73
										39.57
										34.44
										39.05
										42.57
										39.25
										38.08
										42.04
										40.04
										38.12
										36.12
										37.96
										37.76
										41.67
										39.88
										29.69
										36.53
										41.62
										39.95
										39.14
										38.44
										38.96
										44.18
										43.9
										39.81
										39.94
										38.39
										36.66
										38.9
Figure 3d
		Control (n=5)					K14-Cre+; Sas-4f/f (n=5)					K14-Cre+;Sas-4f/f; p53f/f (n=3)			K14-Cre+;Sas-4f/f; 53bp1em/em (n=3)			K14-Cre+;Sas-4f/f; Usp28em/em (n=5)
	number of hair follicles / mm	9	9	10	11	12	5	1	4	4	2	12	11	9	10	7	11	8	8	9	10	9
		9	9	11	12	11	5	1	4	2	5	11	12	10	11	9	7	10	10	11	9	9
		11	10	12	12	10	6	4	4	4	7	9	8	13	13	11	10	14	9	13	8	8
		11	11	13	13	9	5	4	4	4	4	9	9	10	15	13	11	9	12	11	8	11
		17	9	10	11	11	6	2	5	3	4	8	8	8	8	8	8	9	10	11	7	9
		10	8	10	9	11	3	3	5	4	4	9	8	13	13	9	8	8	11	12	11	8
		10	10	14	12	11	8	5	3	5	7	9	10	11	13	12	11	10	10	10	12	10
		12	10	13	14	11	4	2	5	6	5	11	7	10	10	15	11	11	14	11	9	8
		9	9	15	10	14	2	3	4	2	7	10	10	7	8	7	7	9	9	8	8	10
		9	10	15	10	12	5	2	4	2	6	11	7	8	11	10	9	6	10	11	11	9
		10	11	12	10	12	11	6	4	2	5	12	7	11	11	7	12	9	12	12	10	11
		14	11	13	13	9	6	3	7	6	6	10	5	7	12	8	14	9	7	13	12	14
		15	8	14	11	12	3	2	4	3	7	9	8	9	9	8	8	9	9	11	8	10
		10	9	8	10	13	8	0	4	2	6	13	9	8	10	7	10	6	10	10	13	11
		9	9	14	11	10	4	5	4	3	7	12	7	10	10	5	12	10	9	11	13	14
		12	10	12	13	12	5	4	7	5	5	8	8	9	10	12	13	8	7	10	8	12

## Sheet: Figure 4
Figure 4b								Figure 4c												Figure 4d
	E15.5 spindle orientation angles (°)								E16.5 spindle orientation angles (°)												E17.5 spindle orientation angles (°)
									Control (n=5)					K14-Cre+;Sas-4f/f; p53f/f (n=5)							Control (n=5)					K14-Cre+;Sas-4f/f; p53f/f (n=5)
	Control (n=3)			K14-Cre+;Sas-4f/f; p53f/f (n=3)					1.577	3.236	2.94	4.315	2.024	1.523	3.773	4.232	5.368	4.764			1.271	3.043	3.025	3.757	2.413	3.843	1.973	2.353	6.035	11.118
	1.59	1.8	1.494	0.712	1.268	1.816			3.039	4.039	3.927	4.888	2.295	4.461	4.323	5.084	6.954	5.61			3.759	3.224	3.479	4.299	3.225	4.346	2.453	4.649	6.23	15.669
	1.623	2.246	1.66	1.746	2.995	2.85			3.935	4.343	4.071	5.969	3.25	7.005	5.565	8.365	7.579	11.509			3.797	4.219	4.101	4.482	3.756	4.764	2.564	5.798	6.267	16.694
	3.18	2.387	1.663	2.94	3.024	3.022			4.122	4.708	4.34	7.817	3.298	7.223	6.518	18.876	7.718	12.018			4.788	4.661	4.6	4.485	5.214	9.034	3.275	6.977	7.125	24.205
	4.319	2.553	2.694	3.484	3.088	3.172			4.65	4.757	4.871	7.889	3.814	9.076	7.048	19.56	8.903	18.549			4.8	4.672	4.934	6.12	7.359	12.039	4.13	7.679	7.425	27.275
	5.253	2.572	2.835	3.899	3.692	3.18			5.68	5.27	6.141	8.641	3.838	9.892	8.076	20.3	9.462	18.602			5.69	4.822	4.94	8.13	8.934	12.265	4.203	9.388	7.487	27.424
	5.956	3.643	2.942	3.945	4.162	3.228			5.688	5.681	6.274	8.875	4.102	13.134	8.612	24.639	10.521	25.636			6.247	4.986	6.483	9.389	10.113	14.765	4.891	10.329	8.488	31.327
	7.975	3.897	3.57	4.955	4.586	3.309			6.604	6.899	7.004	9.649	4.157	14.123	11.418	26.52	12.018	26.583			8.656	5.301	7.057	9.638	14.501	18.918	5.906	16.082	10.784	32.34
	8.37	4.439	3.62	5.038	4.933	3.693			7.125	7.927	9.643	9.652	4.466	23.148	12.672	28.63	12.561	28.163			9.948	5.372	7.147	9.651	16.425	20.892	7.496	16.714	13.449	32.65
	9.004	4.882	3.699	6.994	5.602	3.772			7.904	10.439	9.784	9.932	4.742	23.73	14.666	29.397	14.44	36.974			52.917	6.814	7.44	9.866	17.545	22.122	19.549	16.837	22.435	33.331
	9.299	5.014	4.093	7.681	5.77	3.781			8.852	10.498	9.924	10.151	4.899	25.5	14.917	30.964	15.655	37.097			70.331	7.074	8.689	12.095	17.899	23.353	20.456	18.603	28.222	33.864
	9.562	5.158	4.457	7.983	6.853	3.892			8.901	16.605	10.023	13.719	5.14	27.38	18.184	31.154	24.452	38.991			71.2	8.039	9.142	13.041	22.526	26.03	21.535	19.037	29.604	35.21
	11.96	5.229	4.497	12.484	7.069	4.033			11.954	22.303	10.063	15.464	5.181	32.139	20.823	31.387	27.974	47.896			71.88	10.478	9.275	13.102	31.36	27.055	23.622	23.749	34.133	39.564
	17.281	5.535	4.851	15.255	7.856	4.221			12.379	35.809	10.266	17.745	5.206	36.524	24.079	31.538	33.048	47.996			72.343	10.817	11.328	17.19	40.5	31.964	24.608	24.027	34.22	44.157
	21.677	7.923	7.62	21.391	8.943	4.341			12.494	37.862	19.03	21.828	5.429	38.66	25.181	31.786	43.731	48.033			73.443	11.059	15.693	20.687	46.809	33.206	35.291	27.084	36.643	44.663
	22.273	10.657	8.243	22.597	11.31	4.759			15.971	41.932	20.41	25.151	5.519	43.124	31.25	35.608	46.229	48.668			76.163	11.246	15.834	21.213	59.155	33.483	47.449	32.377	36.788	46.325
	24.406	15.876	9.367	22.638	12.463	4.988			23.27	42.475	20.934	26.777	5.739	47.574	36.377	37.864	49.399	49.627			76.485	11.979	18.172	22.33	66.257	41.975	49.129	33.222	37.343	52.601
	29.893	22.9	10.996	26.718	12.484	5.913			27.093	42.764	24.182	30.164	6.116	51.677	36.943	39.796	53.328	50.734			78.318	12.869	20.164	27.841	68.031	42.022	50.8	36.97	37.693	54.294
	30.375	31.433	16.447	27.444	13.749	6.409			32.065	45.395	24.208	39.359	6.121	52.386	37.551	42.969	58.292	50.93			80.314	13.017	23.466	32.574	72.706	44.723	50.933	38.837	38.894	54.329
	30.845	35.653	17.15	32.987	13.84	6.422			35.337	46.018	24.613	40.764	6.165	53.843	38.119	45.109	58.411	57.459				13.088	25.253	39.181	74.159	46.751	52.136	39.02	41.189	55.096
	33.829	38.415	19.497	34.252	14.004	8.671			36.128	46.927	25.754	43.091	6.185	57.665	39.364	46.018	58.671	58.134				13.33	29	42.684	77.976	48.347	52.171	40.835	41.462	56.457
	35.636	42.457	20.218	34.422	14.143	8.809			36.363	49.695	30.278	43.62	6.314	58.473	42.474	53.993	60.555	58.362				13.872	31.6	45.744	82.185	51.485	53.194	44.018	42.448	58.025
	38.54	48.17	21.882	35.706	14.694	8.843			44.162	54.014	30.889	61.75	6.719	59.105	42.558	55.509	62.645	59.036				14.349	43.618	48.934	87.295	52.595	54.121	44.157	43.033	60.255
	39.445	49.572	26.39	37.047	15.953	9.942			44.959	60.052	30.928	69.164	7.055	60.27	43.187	59.309	63.232	60.001				14.58	54.228	50.368	88.732	54.841	54.81	45	43.821	60.559
	41.551	51.563	27.083	37.665	16.426	13.05			46.225	60.718	32.14	70.027	7.341	61.374	44.529	60.545	63.414	60.226				15.574	57.071	54.2	89.577	55.62	56.119	45.572	45	61.074
	44.477	53.791	28.129	37.684	16.957	13.632			46.615	64.145	33.388	72.197	7.548	62.619	46.734	63.791	63.646	62.403				15.642	62.468	55.84		56.186	57.616	46.273	45.504	61.5
	49.754	55.759	32.939	38.41	17.237	14.903			48.417	67.935	35.732	74.164	7.767	63.947	46.738	64.395	63.706	64.712				20.535	65.274	59.757		56.923	57.832	46.594	45.612	65.269
	52.235	55.962	41.94	43.089	17.434	15.511			55.422	68.298	35.882	77.196	8.394	64.516	47.032	65.832	65.231	65.622				23.447	71.565	63.82		57.268	58.115	46.818	46.499	65.556
	53.562	56.348	43.453	45.895	22.487	17.139			55.601	70.552	38.344	79.193	8.864	67.792	47.357	66.88	65.656	66.811				23.774	74.067	64.44		57.741	59.366	47.203	47.204	65.702
	56.142	58.272	46.266	47.648	24.752	19.006			55.938	70.594	43.35	81.106	8.973	72.102	48.988	67.667	66.903	67.023				24.21	74.506	65.493		57.995	59.573	47.788	51.17	66.458
	56.227	61.496	51.19	48.573	27.251	19.03			56.688	72.191	43.531	81.425	9.206	72.665	49.054	69.732	67.734	69.296				25.515	76.353	67.411		58.485	59.852	47.875	51.34	66.745
	61.978	64.262	53.779	49.229	27.486	19.363			58.248	72.414	45.069	82.354	9.566	73.735	50.336	69.819	68.299	71.565				26.196	86.82	70.53		58.809	59.949	48.731	51.943	68.083
	64.439	67.937	57.563	49.818	28.156	20.905			58.944	73.937	48.789	82.899	10.176	74.258	58.427	70.747	69.305	71.599				26.755		70.874		61.699	62.37	50.194	54.677	68.268
	65.794	70.566	58.441	51.897	29.257	22.972			61.669	76.62	52.001	86.186	10.215	74.879	61.708	71.841	69.464	73.142				27.102		72.371		63.435	63.435	50.219	55.148	69.775
	67.126	74.745	58.964	59.786	30.192	23.834			66.652	76.817	62.589	86.379	10.475	76.323	63.374	73.116	70.234	73.343				28.171		73.413		65.082	64.282	50.316	55.43	73.61
	69.827	75.002	60.057	60.862	30.711	23.94			68.168	77.675	62.641	87.879	11.334	76.463	65.037	75.017	70.8	75.898				28.496		73.478		65.116	64.665	51.014	57.095	75.976
	70.328	75.824	60.332	61.239	31.311	24.682			70.548	78.398	68.969	88.648	11.666	77.257	67.45	78.485	72.378	76.481				28.811		76.667		65.48	65.225	51.59	58.828	76.895
	70.73	78.521	62.038	62.63	32.134	28.608			71.368	81.833	72.214	89.904	12.283	77.423	69.366	78.701	73.14	77.969				28.898		79.442		66.501	67.723	51.591	59.395	76.925
	71.565	80.136	63.848	63.947	32.995	30.438			71.886	82.109	73.007		13.46	79.54	70.594	78.891	73.252	79.097				29.435		79.579		66.547	68.176	52.516	59.522	78.106
	73.625	80.598	65.616	66.08	36.004	31.246			74.934	83.24	73.963		14.864	80.493	72.461	80.161	74.279	80.181				30.64		80.288		66.559	68.338	54.015	61.343	78.189
	74.573	81.056	67.007	68.948	36.227	36.388			75.374	83.855	74.667		15.143	81.166	72.513	80.725	74.626	80.311				38.534		82.261		67.269	73.496	54.109	62.162	80.513
	75.311	83.002	70.922	69.692	38.014	39.006			77.08	86.467	74.866		15.375	81.814	73.138	88.433	75.757	81.242				40.684		84.289		69.993	75.485	54.175	62.656	81.042
	75.992	83.354	72.023	70.769	39.486	40.111			79.489	88.55	76.834		16.181	82.33	73.512	88.487	76.264	81.851				40.896		84.451		70.346	75.534	54.844	62.817	81.86
	77.454	87.246	75.316	72.823	40.693	42.058			80.487	89.256	77.057		16.504	83.022	73.74	88.908	76.387	83.234				43.21		84.699		70.36	77.51	55.176	62.926	82.794
	78.134	89.909	79.378	79.026	43.554	44.823			80.929		77.201		17.103	83.735	74.386		77.093	83.236				43.975		84.776		71.565	78.69	57.019	63.182	83.971
	80.821		80.121	79.572	43.589	46.173			82.415		78.111		17.479	85.358	74.432		78.898	84.207				47.959		86.28		71.625	79.875	58.325	63.225	84.009
	82.259		90	82.171	44.06	47.026			85.509		78.457		18.484	85.53	75.415		79.024	84.986				49.402		86.664		72.055	80.808	58.892	63.541	84.229
	82.283			82.595	46.179	47.961			86.209		79.539		19.733	85.797	75.481		79.16	85.05				50.728		86.912		72.216	81.291	60.338	63.7	84.806
	85.301				46.239	49.554			86.366		82.302		20.777	86.547	75.804		79.683	85.213				50.853		87.51		72.774	81.967	61.305	64.096	86.158
	85.756				47.404	49.734			86.513		83.66		22.319	86.934	77.483		79.949	85.43				51.725		88.927		73.853	82.094	62.045	64.364	86.186
	88.767				49.498	49.962			88.259		89.075		22.566	87.218	77.505		80.121	85.961				53.437		89.384		74.023	82.235	62.153	64.638	86.355
	89.393				49.576	51.726			88.326		89.19		22.632	87.857	77.597		80.232	86.227				54.015				74.197	83.431	62.216	65.715	86.532
					51.6	51.806					89.804		22.957	88.065	77.833		80.268	86.674				54.303				74.539	83.917	62.601	65.958	87.722
					52.416	51.807							23.749	88.549	77.874		80.449	86.93				56.104				76.43	84.796	62.675	66.494	87.852
					55.196	52.077							23.962	88.667	79.872		80.577	87.274				56.441				76.686	85.339	64.159	66.568	88.06
					55.911	52.249							29.578	89.191	80.381		80.599	87.477				56.886				78.117	86.309	64.364	68.144	88.354
					56.977	53.744							37.423		80.426		80.838	87.663				57.075				79.472	86.688	64.855	68.529	88.704
					57.139	54.324							39.107		81.145		80.881	88.442				57.462				79.736		64.998	68.92	90
					57.177	55.298							42.153		81.187		80.961	89.009				58.773				79.984		65.78	69.02
					57.991	56.155							44.042		81.6		81.027	90				59.859				80.538		67.678	69.528
					59.413	56.967							57.593		82.777		81.075					60.212				81.384		67.858	69.775
					59.434	59.975							57.839		83.076		81.092					61.361				81.637		68.158	70.465
					59.961	60.027							64.118		83.249		81.307					62.535				81.884		68.235	70.629
					62.842	60.791							67.565		83.418		81.731					63.68				82.022		68.297	71.722
					63.358	62.291							68.732		83.435		82.296					64.834				82.181		69.241	71.863
					66.242	62.304							71.565		84.458		82.63					65.014				82.273		69.486	73.371
					67.182	62.592							72.261		84.544		82.776					65.08				82.405		69.682	74.771
					68.929	63.978							72.539		86.426		82.972					66.161				82.441		69.87	74.968
					68.946	64.397							76.531		86.875		83.244					66.746				82.71		70.437	75.097
					69.491	64.449							76.969		87.566		83.624					68.291				82.746		71.253	75.228
					70.06	66.314							77.427		87.982		83.904					68.295				82.834		71.969	75.237
					72.045	66.49							77.905		88.414		84.18					71.039				83.66		73.32	75.362
					73.198	66.815							78.369		88.54		84.891					73.208				83.711		73.879	75.448
					73.478	68.093							79.292		89.207		85.183					74.363				83.728		74.055	75.587
					73.561	69.36							79.545		89.512		85.236					76.487				84.179		75.008	75.661
					75.361	70.761							80.274		89.869		85.264					77.471				84.729		75.212	77.213
					75.939	71.681							80.67				85.486					77.477				84.746		75.343	77.444
					76.009	73.009							80.734				85.601					78.69				84.78		75.499	77.735
					76.115	73.494							80.877				86.206					78.69				85.236		76.629	78.264
					76.426	73.752							81.746				86.364					78.882				85.684		76.812	78.551
					76.632	73.853							81.787				86.688					79.249				85.721		77.223	79.701
					77.005	76.275							81.929				87.236					79.851				85.746		77.658	80.272
					77.08	77.468							81.975				87.552					80.006				86.495		78.212	81.038
					77.808	77.758							84.094				87.825					80.025				88.025		78.294	82.139
					78.816	79.079							84.14				88.326					80.153				88.315		78.491	83.66
					79.546	79.144							85.101				88.39					80.383				89.441		79.144	84.401
					80.618	79.677							85.614				88.968					81.347				89.774		80.186	84.936
					81.329	80.557							86.37				89.092					81.543				89.869		80.764	85.244
					81.338	81.468							86.634				89.122					83.21				89.913		80.828	85.317
					81.464	81.492							86.797				89.16					83.375				90		80.962	85.496
					82.024	81.646							87.489				89.636					83.395						81.362	85.688
					83.264	82.12							87.626				90					83.626						81.649	86.629
					83.451	82.293							87.902									84.755						81.703	86.878
					83.685	82.943							87.999									85.272						82.183	87.085
					87.236	85.043							88.136									85.796						82.405	87.221
					87.726	85.761							88.537									87.146						82.49	87.801
					89.129	85.901							88.73									87.24						83.033	88.787
					89.248	88.513							88.771									87.263						83.081	88.825
					89.842	90																88.059						83.346	89.589
					90																	88.815						83.381	90
					90																	89.357						83.558
					90																	89.703						84.237
					90																							85.308
					90																							85.677
					90																							85.934
					90																							86.703
																												86.961
																												87.01
																												87.713
																												87.776
																												88.761
																												88.848
																												89.415
																												90
																												90
																												90
Figure 4f	K1 layer thickness (µm)							Figure 4g	basal cell number / 100 µm E16.5			Figure 4h	suprabasal cell number / 100 µm E16.5			Figure 4i	average basal cell size (µm2) E16.5			Figure 4j	average suprabasal cell size (µm2) E16.5
	Control (n=3)			K14-Cre+;Sas-4f/f; p53f/f (n=3)					Control (n=8)	K14-Cre+;Sas-4f/f; p53f/f (n=8)			Control (n=8)	K14-Cre+;Sas-4f/f; p53f/f (n=8)			Control (n=8)	K14-Cre+;Sas-4f/f; p53f/f (n=8)			Control (n=8)	K14-Cre+;Sas-4f/f; p53f/f (n=8)
	21.135	27.757	22.001	16.886	23.239	22.127			11	11			13	16			66.81	50.34			160.79	141.82
	21.979	30.886	19.062	19.73	20.595	29.582			12	15			14	21			53.65	46.95			123.72	145.35
	20.105	23.738	20.014	20.203	22.439	23.406			11	13			16	18			75.21	37.74			131.04	138.48
	22.644	26.136	16.049	21.518	20.792	32.496			11	15			13	14			67.43	43.11			169.89	127.58
	19.052	24.879	17.993	21.22	20.712	31.597			11	15			14	15			58.15	44.29			207.39	152.35
	18.167	23.468	17.209	20.002	19.769	29.842			13	17			13	15			68.51	54.17			163.12	151.24
	24.414	24.065	18.108	26.224	19.427	28.583			14	14			13	17			45.18	70.84			158.25	115.19
	20.369	27.427	18.355	20.079	20.251	28.554			15	14			14	15			63.49	61.28			160.2	124.52
	22.75	23.615	20.533	21.22	16.565	23.596
	24.915	24.267	22.634	19.461	16.242	24.879
	25.335	26.921	25.281	26.015	23.33	20.329
	26.216	25.613	19	22.817	21.618	22.851
	25.677	27.665	16.199	21.582	17.452	18.612
	25.798	31.617	23.299	20.357	29.691	26.086
	23.234	29.997	16.539	21.308	18.37	23.093
	26.126	28.097	17.988	17.745	20.533	27.912
	32.123	31.244	16.456	24.091	24.151	22.138
	31.779	29.748	20.98	17.909	25.127	26.191
	24.237	28.752	19.05	19.659	29.667	23.393
	25.613	27.296	19.975	15.286	22.735	24.912
	22.462	32.741	15.309	22.368	22.878	24.829
	25.059	22.367	15.288	20.342	20.357	24.921
	24.194	24.957	18.719	19.482	24.323	16.164
	29.416	29.82	18.141	27.178	22.439	22.458
	20.818	33.567	20.522	23.447	18.932	21.979
	23.518	30.664	15.989	24.542	25.281	25.753
	27.476	36.393	18.71	19.67	19.532	27.783
	29.223	32.476	18.913	20.048	21.866	18.645
	26.815	28.316	18.204	22.31	19.534	22.829
	24.85	31.138	19.486	22.492	19.721	22.822
	22.112	35.773	21.176	17.799	18.891	24.885
	21.515	30.519	21.198	21.495	24.208	25.642
	21.651	27.967	23.613	22.401	18.28	15.88
	33.425	26.581	16.518	19.339	19.575	25.207
	23.738	22.753	13.968	21.539	21.73	24.526
	24.237	26.989	14.755	22.173	20.374	21.221
	23.518	29.54	24.292	23.21	18.078	19.885
	30.359	21.318	20.293	25.598	23.556	21.758
	25.371	31.993	18.891	23.985	24.608	25.621
	27.869	34.741	21.231	19.427	21.36	21.539
	26.608	34.285	17.492	22.315	24.206	23.388
	22.085	30.139	17.838	21.189	21.98	26.989
	32.357	27.927	18.98	22.802	17.143	23.811
	27.787	28.916	20.712	28.757	23.881	20.093
	24.323	25.027	22.169	26.015	20.374	23.181
	21.075	30.917	22.608	24.626	29.713	21.891
	18.887	28.097	18.814	22.546	30.578	25.869
	22.311	31.46	18.052	25.62	25.238	31.597
	25.833	37.743	21.905	22.294	22.392	34.067
	24.267	23.54	19.018	24.208	19.775	24.491
	23.139	31.42	19.998	19.627	24.295	19.975
	26.815	30.768	22.387	20.087	20.388	29.157
	36.021	30.917	22.584	22.853	20.282	25.503
	27.391	28.826	20.014	22.428	20.183	27.266
	18.749	28.615	20.087	20.079	17.691	23.343
	28.52	26.037	22.649	21.156	19.749	28.668
	22.958	27.379	18.41	21.954	21.22	20.879
	21.223	29.873	16.945	17.923	23.582
	23.79	30.359	21.449	23.92	20.192
	23.501	32.125	16.735	24.254	16.13
	21.935	31.797	25.064	17.509	21.901
	21.122	34.799	19.195	20.612	22.879
	26.717	31.977	14.641	20.079	23.329
	21.035	26.786	16.546	21.082	23.28
	21.318	29.401	28.368	18.607	24.447
	22.273	34.319	20.612	20.705	25.467
	22.032	29.416	18.891	22.378	27.486
	21.442	32.333	20.455	18.567	17.901
	16.657	23.984	21.367	21.405	18.945
	18.784	29.759	20.276	18.931	25.738
	19.074	30.359	20.136	24.85	25.143
	23.268	31.127	24.829	30.682	18.267
	24.729	38.127	15.679	23.304	19.504
	23.218	24.213	14.678	24.254	21.417
	17.875	30.408	16.398	24.158	20.885
	18.223	32.955	17.922	22.761	21.258
	19.171	29.847	20.169	26.46	22.108
	19.933	32.285	18.707	25.169	19.479
	20.824	26.238	18.679	20.443	20.215
	21.539	30.842	19.812	24.557	23.847
	17.358	30.449	21.678	20.696	22.947
	17.242	29.636	19.074	25.606	24.285
	15.66	31.418	20.612	21.306	21.308
	18.183	33.928	22.67	19.892	15.649
	20.158	24.531	18.668	18.853	21.178
	22.422	31.018	19.721	21.986	20.374
	18.607	28.684	21.539	19.898	20.768
	21.481	25.656	21.34	20.758	28.14
	28.15	32.915	16.735	27.181	22.133
	22.143	38.03	21.001	21.668	22.644
	21.929	28.611	19.246	19.739	14.694
	24.452	29.733	18.731	25.339	22.856
	20.342	33.766	19.054	26.014	25.271
	24.679	41.649	19.867	25.503	18.052
	22.612	30.717	18.891	22.485	22.928
	20.925	32.18	20.918	20.346	27.321
	16.747	24.116	17.284	22.822	22.593
	21.22	28.88	17.694	21.511	20.008
	19.255	38.762	18.637	19.195	23.477
	22.233	35.173	24.869	19.385	20.169
	24.631	24.237	16.567	20.947	24.536
	21.678		22.593	22.928	23.389
	24.512		26.752	20.548	18.525
	22.959		22.256	18.814	23.771
	19.15		14.576	17.264
	23.359		15.743	20.705
	19.385		18.607	22.11
	22.603		17.418	26.468
	19.15		21.645	24.814
	22.346		14.975	17.123
	20.595		19.006	24.301
	18.366		18.818	20.958
	17.734		16.933	27.964
	22.588		19.059	26.224
	16.622		19.67	20.243
	21.156		18.436	22.15
	22.147		18.963	22.612
	20.612		19.479	19.013
	19.349		14.023	21.657
	18.504		18.468	17.558
	21.452		16.043	19.722
	15.608		13.69
	18.316
	18.318
	15.662
	19.683
	18.834
	19.427
	19.339
	20.584
	17.136
	21.752
	21.083
	18.798
	15.931
	21.406

## Sheet: Figure 5
Figure 5a-c
	video/sample	1	2	3	4	5		total sum
perpendicular divisions	# back to basal	16	5	5	14	4		44
	# not back to basal	12	9	7	17	5		50
	total #	28	14	12	31	9		94
	video/sample	1	2	3	4	5		total sum
delaminations	followed by suprabasal division	27	3	6	7	3		46

## Sheet: Figure 6
Figure 6a
	crown-rump length [mm]
	E12.5 (n=10)	E13.5 (n=16)	E14.5 (n=10)	E15.5 (n=12)	E16.5 (n=11)	E17.5 (n=10)	E18.5 (n=4)
	7.85	10.364	10.934	14.044	14.269	19.705	19.3
	7.912	9.597	11.319	13.142	15.617	18.737	19.54
	7.365	9.782	11.171	13.055	15.726	17.594	20.371
	8.039	10.292	10.49	13.3	15.078	19.299	20.58
	8.171	9.944	11.306	14.301	15.196	19.099
	7.69	10.19	11.246	12.812	15.133	19.755
	7.88	10.097	11.2	13.612	15.284	19.291
	7.879	10.142	12.956	12.835	14.245	19.588
	7.974	9.998	11.94	13.893	15.48	19.842
	8.057	9.519	12.192	14.09	15.439	19.666
		9.558		13.679	14.981
		9.8		13.245
		9.998
		9.592
		9.725
		9.553
Figure 6b/c
	E12.5 (n=5)			E13.5 (n=5)			E14.5 (n=5)			E15.5 (n=5)			E16.5 (n=5)			E17.5 (n=5)			E18.5 (n=5)
	basal	suprabasal	total	basal	suprabasal	total	basal	suprabasal	total	basal	suprabasal	total	basal	suprabasal	total	basal	suprabasal	total	basal	suprabasal	total
	12	3	15	13	2	15	18	8	26	14	14	28	13	14	27	13	10	23	13	14	27
	13	1	14	12	1	13	15	8	23	12	13	25	13	13	26	14	11	25	13	12	25
	13	1	14	18	3	21	15	5	20	14	12	26	13	11	24	15	11	26	14	9	23
	13	2	15	13	2	15	16	5	21	12	12	24	13	15	28	14	9	23	13	11	24
	14	2	16	16	2	18	20	4	24	15	15	30	13	11	24	13	11	24	14	16	30
Figure 6d
	E13.5 (n=5)			E14.5 (n=5)			E15.5 (n=5)			E16.5 (n=6)
	basal	suprabasal	total	basal	suprabasal	total	basal	suprabasal	total	basal	suprabasal	total
	66	54	61	39	30	34	43	12	23	41	6	16
	60	61	60	59	45	52	48	11	23	41	3	17
	62	60	61	55	25	39	36	22	28	24	9	13
	60	60	60	51	27	37	56	16	30	41	15	20
	67	63	66	55	27	39	48	8	22	44	14	24
										48	19	28
Figure 6e
		total cell number	model
	E12.5	809.079	849.17
	E13.5	1766.88	1637.39
	E14.5	3134.32	3157.26
	E15.5	5963.23	6087.91
	E16.5	6852.39	7674.8
	E17.5	11225.4	9289.7
	E18.5	9888.65	10904.6

## Sheet: Figure 7
Figure 7a	Ki67-positive cells (%)
	Control (n=7)		Psoriasis (n=3)		Atopic dermatitis (n=3)
	basal	suprabasal	basal	suprabasal	basal	suprabasal
	7.42	2.29	17.3	5.74	26.08	9.64
	9.55	3.61	18.33	4.43	33.08	4.9
	4.13	3.04	32.93	9.77	26.88	9.77
	9.79	1.89
	9.33	6.14
	3.3	2.21
	2.95	2.81

## Sheet: Supplementary Figure 1
Figure S1a
		P0	P1	P2	P3	P4	P5	P6	P7	P8	P9	P10	P11	P12	P13	P14	P16	P18	P20
	Control	1.15	1.6	1.94	2.41	2.9	3.49	3.89	4.48	5.22	5.67	6.24	6.73	7.27	7.54	7.8	8.4	8.9	10.33
		1.3	1.8	2.28	2.95	3.37	4.02	4.54	5.18	5.97	6.43	6.97	7.54	8.1	8.57	8.93	9.78	10.26	11.08
		1.41	1.88	2.36	2.95	3.48	4.2	4.66	5.4	6.04	6.53	6.94	7.5	8.22	8.52	8.91	9.39	9.99	11.32
		1.43	1.73	2.06	2.36	2.9	3.44	4.03	4.8	5.24	5.77	6.46	6.65	6.89	7.4	8.1	8.31	9.01	10.66
		1.35	1.61	1.82	2.23	3	3.59	4.19	4.81	5.3	5.87	6.43	6.74	7.16	7.54	7.9	8.48	8.86	10.5
								4.02	4.57	5.15	5.53	6.11	6.25	6.26	6.99	7.03	7.32	7.7	8.32
								3.8	3.69	4.35	4.73	5.38	5.74	5.86	6.57	6.79	7.05	7.1	7.86
	K14-Cre+; Sas-4f/f	1.16	1.6	1.84	2.27	2.56	3.04	3.3	3.92	4.57	4.92	5.4	6.01	6.4	6.47	6.8	7.64	7.97	8.51
					2.22	2.54	2.97	3.39	3.94	4.53	4.93	5.24	5.86	6.36	6.68	7.02	7.78	8.06	8.86
		1.31	1.3	1.59	1.96	2.29	2.75	2.97	3.65	3.95	4.15	4.28	4.68	4.92	5.41	6.1	6.47	6.4	6.95
		1.31	1.53	1.89	2.19	2.63	3.06	3.48	4.24	4.26	4.86	5.47	5.56	5.9	6.47	7.2	7.09	7.25	7.48
								2.8	3.2	3.6	3.96	4.55	4.85	4.98	5.36	5.57	5.87	6.2	6.45
								2.52	2.9	3.2	3.47	3.92	4.19	4.33	4.22	4.36	4.46	4.7	5.3

## Sheet: Supplementary Figure 3
Figure S3d
	p53-positive cells (%) P0
	Control (n=5)	K14-Cre+; Sas-4f/f (n=5)	K14-Cre+; Sas-4f/f; 53bp1f/f (n=4)	K14-Cre+; Sas-4f/f; Usp28f/f (n=3)
	3.077	50	15.138	57.862
	4.52	50.806	18.687	57.241
	5.525	65.385	7.718	54.167
	2.66	61.429	48.523
	6.436	60.833

[truncated: 3 more sheets: Supplementary Figure 4, Supplementary Figure 5, Supplementary Figure 6]
